# Supplementary material for: H19 long noncoding RNA alters trophoblast cell migration and invasion by regulating TβR3 in placentae with fetal growth restriction
Source: Oncotarget. 2016 May 21;7(25):38398–407. doi: 10.18632/oncotarget.9534 (PMC5122399; doi:10.18632/oncotarget.9534)
Supplement: Supplementary file 2 [file oncotarget-07-38398-s002.xlsx]

## Sheet: Galaxy1121-(Cuffdiff_on_data_28
test_id	gene_id	gene	locus	sample_1	sample_2	status	value_1	value_2	log2(fold_change)	test_stat	p_value	q_value	significant
A4GALT	A4GALT	A4GALT	chr22:43088126-43116876	control	treat	OK	4.12173	6.37085	0.628236	3.49566	5e-05	0.000114944	yes
AAGAB	AAGAB	AAGAB	chr15:67493366-67547074	control	treat	OK	77.1324	60.2186	-0.357127	-3.03251	5e-05	0.000114944	yes
AASDH	AASDH	AASDH	chr4:57204456-57253638	control	treat	OK	4.86361	3.29863	-0.560164	-3.89603	5e-05	0.000114944	yes
AASDHPPT	AASDHPPT	AASDHPPT	chr11:105921824-105969419	control	treat	OK	32.4944	27.4717	-0.242248	-2.08035	5e-05	0.000114944	yes
AATK	AATK	AATK	chr17:79008946-79156964	control	treat	OK	1.60881	2.83218	0.815919	2.08	5e-05	0.000114944	yes
ABCA1	ABCA1	ABCA1	chr9:107543283-107690527	control	treat	OK	1.69634	3.44258	1.02106	7.32363	5e-05	0.000114944	yes
ABCA2	ABCA2	ABCA2	chr9:139901685-139931234	control	treat	OK	10.9059	21.2357	0.961388	8.30024	5e-05	0.000114944	yes
ABCA3	ABCA3	ABCA3	chr16:2325878-2390747	control	treat	OK	16.2587	20.8951	0.361952	3.05038	5e-05	0.000114944	yes
ABCB6	ABCB6	ABCB6	chr2:220074487-220083712	control	treat	OK	29.885	37.8156	0.339559	2.85836	5e-05	0.000114944	yes
ABCB7	ABCB7	ABCB7	chrX:74273104-74376132	control	treat	OK	14.3763	9.97279	-0.527623	-3.90647	5e-05	0.000114944	yes
ABCC4	ABCC4	ABCC4	chr13:95672082-95953687	control	treat	OK	2.40571	4.93951	1.03791	6.61044	5e-05	0.000114944	yes
ABCD3	ABCD3	ABCD3	chr1:94883932-94984219	control	treat	OK	23.0232	19.6029	-0.232018	-1.75339	5e-05	0.000114944	yes
ABCD4	ABCD4	ABCD4	chr14:74751979-74769767	control	treat	OK	25.5498	22.1444	-0.206371	-1.64759	5e-05	0.000114944	yes
ABCF2	ABCF2	ABCF2	chr7:150904922-150924317	control	treat	OK	27.0145	42.7337	0.661639	4.83454	5e-05	0.000114944	yes
ABHD10	ABHD10	ABHD10	chr3:111697827-111712210	control	treat	OK	14.4243	11.098	-0.378202	-3.33191	5e-05	0.000114944	yes
ABHD11	ABHD11	ABHD11	chr7:73150424-73153190	control	treat	OK	7.25876	10.1979	0.490481	2.78619	5e-05	0.000114944	yes
ABHD15	ABHD15	ABHD15	chr17:27887688-27894042	control	treat	OK	9.83955	12.3352	0.326113	2.40557	5e-05	0.000114944	yes
ABHD4	ABHD4	ABHD4	chr14:23067146-23081265	control	treat	OK	14.7842	8.70767	-0.7637	-5.4776	5e-05	0.000114944	yes
ABHD5	ABHD5	ABHD5	chr3:43732374-43764217	control	treat	OK	3.99759	2.98067	-0.423495	-3.28037	5e-05	0.000114944	yes
ABHD6	ABHD6	ABHD6	chr3:58223258-58280461	control	treat	OK	2.08501	3.22948	0.631248	2.99654	5e-05	0.000114944	yes
ABHD8	ABHD8	ABHD8	chr19:17402939-17414282	control	treat	OK	32.1507	25.7676	-0.319291	-2.53926	5e-05	0.000114944	yes
ABI1	ABI1	ABI1	chr10:26986594-27150016	control	treat	OK	23.6052	16.9695	-0.476165	-3.92808	5e-05	0.000114944	yes
ABI3	ABI3	ABI3	chr17:47283595-47300587	control	treat	OK	5.15262	7.22979	0.488646	2.52979	5e-05	0.000114944	yes
ABI3BP	ABI3BP	ABI3BP	chr3:100468178-100712334	control	treat	OK	4.41569	3.70749	-0.252195	-1.85688	5e-05	0.000114944	yes
ABL2	ABL2	ABL2	chr1:179068461-179198819	control	treat	OK	14.5141	10.1369	-0.517843	-4.12542	5e-05	0.000114944	yes
ABTB1	ABTB1	ABTB1	chr3:127391780-127399769	control	treat	OK	7.0412	10.2555	0.542498	3.36251	5e-05	0.000114944	yes
ACAA2	ACAA2	ACAA2	chr18:47309873-47340251	control	treat	OK	50.5288	41.3282	-0.289978	-2.34944	5e-05	0.000114944	yes
ACACB	ACACB	ACACB	chr12:109577201-109706030	control	treat	OK	1.48598	1.19537	-0.313959	-1.93771	5e-05	0.000114944	yes
ACAD10	ACAD10	ACAD10	chr12:112123856-112194911	control	treat	OK	6.95815	5.07032	-0.456628	-3.12997	5e-05	0.000114944	yes
ACAD11	ACAD11	ACAD11	chr3:132276981-132593050	control	treat	OK	17.9739	13.7271	-0.388878	-1.78382	5e-05	0.000114944	yes
ACADM	ACADM	ACADM	chr1:76190042-76229355	control	treat	OK	44.7935	29.3687	-0.609011	-5.29374	5e-05	0.000114944	yes
ACADS	ACADS	ACADS	chr12:121163570-121177811	control	treat	OK	22.8383	19.0372	-0.262633	-1.97756	5e-05	0.000114944	yes
ACAP2	ACAP2	ACAP2	chr3:194995464-195163817	control	treat	OK	17.7875	14.0519	-0.340098	-3.12849	5e-05	0.000114944	yes
ACAP3	ACAP3	ACAP3	chr1:1227763-1243269	control	treat	OK	15.2416	19.0083	0.318618	2.63735	5e-05	0.000114944	yes
ACBD3	ACBD3	ACBD3	chr1:226332379-226374423	control	treat	OK	17.2667	25.8027	0.579533	4.93426	5e-05	0.000114944	yes
ACBD7	ACBD7	ACBD7	chr10:15117473-15130775	control	treat	OK	7.1268	3.39192	-1.07115	-7.70894	5e-05	0.000114944	yes
ACCN2	ACCN2	ACCN2	chr12:50451486-50477394	control	treat	OK	3.24935	8.36975	1.36503	9.11419	5e-05	0.000114944	yes
ACCS	ACCS	ACCS	chr11:44087728-44105569	control	treat	OK	1.92294	1.29318	-0.572389	-1.95524	5e-05	0.000114944	yes
ACD	ACD	ACD	chr16:67679029-67694718	control	treat	OK	26.6402	31.5249	0.242887	1.86155	5e-05	0.000114944	yes
ACER2	ACER2	ACER2	chr9:19408924-19452500	control	treat	OK	3.11062	1.68056	-0.888261	-4.42103	5e-05	0.000114944	yes
ACER3	ACER3	ACER3	chr11:76571916-76734850	control	treat	OK	7.48397	8.70811	0.218556	1.81775	5e-05	0.000114944	yes
ACHE	ACHE	ACHE	chr7:100487614-100493541	control	treat	OK	0.941129	2.53301	1.42839	4.43612	5e-05	0.000114944	yes
ACIN1	ACIN1	ACIN1	chr14:23527773-23569665	control	treat	OK	94.7302	75.9034	-0.31966	-2.24418	5e-05	0.000114944	yes
ACLY	ACLY	ACLY	chr17:40023178-40075272	control	treat	OK	90.0655	114.48	0.346053	2.87649	5e-05	0.000114944	yes
ACOT13	ACOT13	ACOT13	chr6:24667262-24719403	control	treat	OK	9.63834	6.19674	-0.637276	-2.15286	5e-05	0.000114944	yes
ACOT2	ACOT2	ACOT2	chr14:74034323-74042362	control	treat	OK	57.2161	39.9039	-0.519892	-4.17586	5e-05	0.000114944	yes
ACOX1	ACOX1	ACOX1	chr17:73937588-74002080	control	treat	OK	11.9543	10.1478	-0.236363	-1.78437	5e-05	0.000114944	yes
ACP2	ACP2	ACP2	chr11:47260852-47290584	control	treat	OK	27.0428	23.1221	-0.225973	-1.57869	5e-05	0.000114944	yes
ACPL2	ACPL2	ACPL2	chr3:140950681-141013486	control	treat	OK	1.13833	3.7028	1.7017	8.22192	5e-05	0.000114944	yes
ACSL1	ACSL1	ACSL1	chr4:185676748-185747215	control	treat	OK	11.4944	14.9568	0.379876	3.02413	5e-05	0.000114944	yes
ACSL4	ACSL4	ACSL4	chrX:108884563-108976621	control	treat	OK	20.976	17.3624	-0.272779	-2.43713	5e-05	0.000114944	yes
ACSL5	ACSL5	ACSL5	chr10:114133915-114188138	control	treat	OK	1.37643	0.956312	-0.525374	-2.26143	5e-05	0.000114944	yes
ACTG2	ACTG2	ACTG2	chr2:74120092-74146780	control	treat	OK	0.824205	2.38888	1.53526	3.61155	5e-05	0.000114944	yes
ACTL6A	ACTL6A	ACTL6A	chr3:179280707-179306193	control	treat	OK	57.5774	48.8317	-0.237685	-1.98163	5e-05	0.000114944	yes
ACTN3	ACTN3	ACTN3	chr11:66314390-66330797	control	treat	OK	3.18507	8.24755	1.37264	7.78129	5e-05	0.000114944	yes
ACTR10	ACTR10	ACTR10	chr14:58666832-58702353	control	treat	OK	39.3753	30.2918	-0.37836	-3.3343	5e-05	0.000114944	yes
ACTR3	ACTR3	ACTR3	chr2:114647536-114716167	control	treat	OK	130.122	76.4542	-0.767198	-6.75117	5e-05	0.000114944	yes
ACTR3B	ACTR3B	ACTR3B	chr7:152456850-152552463	control	treat	OK	3.85542	2.98227	-0.37048	-1.93719	5e-05	0.000114944	yes
ACVR2B	ACVR2B	ACVR2B	chr3:38492517-38534633	control	treat	OK	2.66842	1.2202	-1.12887	-8.05298	5e-05	0.000114944	yes
ACYP2	ACYP2	ACYP2	chr2:54342409-54532435	control	treat	OK	4.99215	3.15147	-0.663637	-3.12906	5e-05	0.000114944	yes
ADAL	ADAL	ADAL	chr15:43622871-43646096	control	treat	OK	3.41581	2.24165	-0.607667	-2.64902	5e-05	0.000114944	yes
ADAM11	ADAM11	ADAM11	chr17:42836567-42859214	control	treat	OK	1.23742	2.90148	1.22945	6.45577	5e-05	0.000114944	yes
ADAM12	ADAM12	ADAM12	chr10:127702901-128077127	control	treat	OK	0.832897	1.37221	0.720294	2.97313	5e-05	0.000114944	yes
ADAM15	ADAM15	ADAM15	chr1:155006281-155042029	control	treat	OK	42.6686	60.621	0.506643	4.20549	5e-05	0.000114944	yes
ADAM19	ADAM19	ADAM19	chr5:156904311-157002783	control	treat	OK	35.9518	49.437	0.459525	3.86796	5e-05	0.000114944	yes
ADAM21	ADAM21	ADAM21	chr14:70918873-70926622	control	treat	OK	1.54667	0.734927	-1.0735	-3.90267	5e-05	0.000114944	yes
ADAM23	ADAM23	ADAM23	chr2:207308367-207482679	control	treat	OK	0.588896	1.48918	1.33843	4.36907	5e-05	0.000114944	yes
ADAM33	ADAM33	ADAM33	chr20:3648619-3662738	control	treat	OK	1.60706	2.92697	0.864982	4.37305	5e-05	0.000114944	yes
ADAM9	ADAM9	ADAM9	chr8:38854504-38962779	control	treat	OK	164.974	225.409	0.450309	3.84974	5e-05	0.000114944	yes
ADAMTS1	ADAMTS1	ADAMTS1	chr21:28208605-28217728	control	treat	OK	3.6442	6.27387	0.783753	5.33994	5e-05	0.000114944	yes
ADAMTS10	ADAMTS10	ADAMTS10	chr19:8645125-8675588	control	treat	OK	3.06409	5.02428	0.713457	4.52777	5e-05	0.000114944	yes
ADAMTS12	ADAMTS12	ADAMTS12	chr5:33527286-33892124	control	treat	OK	2.46684	1.97445	-0.321208	-1.91949	5e-05	0.000114944	yes
ADAMTS2	ADAMTS2	ADAMTS2	chr5:178537851-178772431	control	treat	OK	5.40551	8.07681	0.579354	2.55508	5e-05	0.000114944	yes
ADAMTS20	ADAMTS20	ADAMTS20	chr12:43748011-43945724	control	treat	OK	1.75126	1.21397	-0.528667	-3.06551	5e-05	0.000114944	yes
ADAMTS3	ADAMTS3	ADAMTS3	chr4:73146685-73434516	control	treat	OK	1.54922	1.04933	-0.562075	-3.32637	5e-05	0.000114944	yes
ADAMTS6	ADAMTS6	ADAMTS6	chr5:64444562-64777704	control	treat	OK	3.14308	3.82675	0.283938	2.1588	5e-05	0.000114944	yes
ADAMTSL1	ADAMTSL1	ADAMTSL1	chr9:18474078-18910947	control	treat	OK	17.0608	21.1604	0.310679	1.6644	5e-05	0.000114944	yes
ADAMTSL4	ADAMTSL4	ADAMTSL4	chr1:150521897-150533412	control	treat	OK	16.9481	25.8451	0.608768	5.0456	5e-05	0.000114944	yes
ADAMTSL5	ADAMTSL5	ADAMTSL5	chr19:1505016-1513188	control	treat	OK	4.35246	7.06072	0.697983	4.42655	5e-05	0.000114944	yes
ADAP1	ADAP1	ADAP1	chr7:937536-994289	control	treat	OK	1.31224	3.07497	1.22854	4.65342	5e-05	0.000114944	yes
ADARB1	ADARB1	ADARB1	chr21:46494492-46646478	control	treat	OK	5.10454	6.90016	0.434851	2.53345	5e-05	0.000114944	yes
ADAT1	ADAT1	ADAT1	chr16:75632246-75657221	control	treat	OK	11.7314	9.2934	-0.3361	-2.54756	5e-05	0.000114944	yes
ADCK3	ADCK3	ADCK3	chr1:227127937-227175246	control	treat	OK	11.6132	14.7679	0.346697	2.54928	5e-05	0.000114944	yes
ADCK4	ADCK4	ADCK4	chr19:41197433-41222790	control	treat	OK	21.02	15.7811	-0.41356	-3.10735	5e-05	0.000114944	yes
ADCY1	ADCY1	ADCY1	chr7:45614124-45762714	control	treat	OK	0.617007	1.45003	1.23272	7.29549	5e-05	0.000114944	yes
ADCY3	ADCY3	ADCY3	chr2:25013135-25142055	control	treat	OK	29.1983	38.0221	0.380955	2.27684	5e-05	0.000114944	yes
ADCY7	ADCY7	ADCY7	chr16:50321822-50352043	control	treat	OK	4.46558	5.32483	0.253886	1.80668	5e-05	0.000114944	yes
ADCY9	ADCY9	ADCY9	chr16:4012649-4166186	control	treat	OK	2.91418	5.12087	0.813298	6.27245	5e-05	0.000114944	yes
ADD1	ADD1	ADD1	chr4:2845583-2931802	control	treat	OK	80.8435	65.8599	-0.295732	-2.49863	5e-05	0.000114944	yes
ADD3	ADD3	ADD3	chr10:111705316-111895323	control	treat	OK	15.2261	12.7944	-0.251035	-2.14586	5e-05	0.000114944	yes
ADHFE1	ADHFE1	ADHFE1	chr8:67344717-67381044	control	treat	OK	1.07846	0.511199	-1.07702	-2.67913	5e-05	0.000114944	yes
ADORA1	ADORA1	ADORA1	chr1:203096835-203136533	control	treat	OK	1.26726	2.20908	0.801726	3.13139	5e-05	0.000114944	yes
ADPGK	ADPGK	ADPGK	chr15:73043707-73090540	control	treat	OK	41.0414	50.4946	0.299047	2.46256	5e-05	0.000114944	yes
ADPRHL1	ADPRHL1	ADPRHL1	chr13:114076259-114107839	control	treat	OK	4.98144	3.29322	-0.597064	-2.88888	5e-05	0.000114944	yes
ADRA2C	ADRA2C	ADRA2C	chr4:3768295-3770253	control	treat	OK	1.40505	3.94286	1.48862	4.76829	5e-05	0.000114944	yes
ADSS	ADSS	ADSS	chr1:244571793-244615436	control	treat	OK	35.3921	29.3678	-0.269193	-2.32675	5e-05	0.000114944	yes
AEBP1	AEBP1	AEBP1	chr7:44143959-44154159	control	treat	OK	26.4919	40.2422	0.603157	5.10029	5e-05	0.000114944	yes
AEBP2	AEBP2	AEBP2	chr12:19592607-19675173	control	treat	OK	6.39022	7.87945	0.30223	2.67865	5e-05	0.000114944	yes
AEN	AEN	AEN	chr15:89164526-89175512	control	treat	OK	15.5993	22.8256	0.549177	4.3403	5e-05	0.000114944	yes
AFAP1	AFAP1	AFAP1	chr4:7755816-7941653	control	treat	OK	13.4976	18.1789	0.429564	3.59836	5e-05	0.000114944	yes
AFAP1L1	AFAP1L1	AFAP1L1	chr5:148651400-148721367	control	treat	OK	2.30498	3.76777	0.708957	4.28316	5e-05	0.000114944	yes
AFTPH	AFTPH	AFTPH	chr2:64751438-64820138	control	treat	OK	12.016	8.83217	-0.444113	-3.60139	5e-05	0.000114944	yes
AGA	AGA	AGA	chr4:178351928-178363657	control	treat	OK	15.7866	12.7254	-0.310991	-2.44286	5e-05	0.000114944	yes
AGAP1	AGAP1	AGAP1	chr2:236402732-237040444	control	treat	OK	6.2678	8.00599	0.353121	1.80462	5e-05	0.000114944	yes
AGAP2	AGAP2	AGAP2	chr12:58118075-58135944	control	treat	OK	3.15795	10.4946	1.73258	7.93747	5e-05	0.000114944	yes
AGAP3	AGAP3	AGAP3	chr7:150783825-150841523	control	treat	OK	30.975	43.7431	0.497951	4.05747	5e-05	0.000114944	yes
AGFG1	AGFG1	AGFG1	chr2:228336887-228425938	control	treat	OK	8.39268	11.5393	0.459351	4.15342	5e-05	0.000114944	yes
AGFG2	AGFG2	AGFG2	chr7:100136833-100165843	control	treat	OK	5.42871	4.48903	-0.274205	-1.90973	5e-05	0.000114944	yes
AGGF1	AGGF1	AGGF1	chr5:76326209-76361058	control	treat	OK	10.849	9.13157	-0.248629	-2.10798	5e-05	0.000114944	yes
AGL	AGL	AGL	chr1:100315639-100389579	control	treat	OK	6.26281	4.16981	-0.586827	-4.93429	5e-05	0.000114944	yes
AGPAT2	AGPAT2	AGPAT2	chr9:139567594-139581911	control	treat	OK	49.0213	59.8134	0.287061	2.40363	5e-05	0.000114944	yes
AGPAT5	AGPAT5	AGPAT5	chr8:6565877-6619021	control	treat	OK	14.7113	19.8815	0.434507	3.93838	5e-05	0.000114944	yes
AGPAT9	AGPAT9	AGPAT9	chr4:84457066-84527027	control	treat	OK	1.52725	0.749989	-1.02599	-3.44067	5e-05	0.000114944	yes
AGPS	AGPS	AGPS	chr2:178257470-178408564	control	treat	OK	14.0109	12.0966	-0.211951	-2.01326	5e-05	0.000114944	yes
AGTR1	AGTR1	AGTR1	chr3:148415657-148460790	control	treat	OK	3.80018	2.07882	-0.870299	-4.89878	5e-05	0.000114944	yes
AHCYL1	AHCYL1	AHCYL1	chr1:110527386-110566364	control	treat	OK	65.2319	53.4683	-0.286895	-2.43735	5e-05	0.000114944	yes
AHCYL2	AHCYL2	AHCYL2	chr7:128864854-129070052	control	treat	OK	4.84004	3.98394	-0.280823	-2.01097	5e-05	0.000114944	yes
AHI1	AHI1	AHI1	chr6:135605109-135818903	control	treat	OK	8.52514	6.44633	-0.403244	-3.18983	5e-05	0.000114944	yes
AHNAK2	AHNAK2	AHNAK2	chr14:105403590-105444694	control	treat	OK	3.18451	3.8703	0.281373	2.24839	5e-05	0.000114944	yes
AHR	AHR	AHR	chr7:17338275-17385775	control	treat	OK	3.46866	2.23723	-0.632664	-4.72328	5e-05	0.000114944	yes
AIDA	AIDA	AIDA	chr1:222841354-222885864	control	treat	OK	6.41813	8.8343	0.460963	3.49598	5e-05	0.000114944	yes
AIF1L	AIF1L	AIF1L	chr9:133971862-133998539	control	treat	OK	4.62597	9.50149	1.0384	7.0851	5e-05	0.000114944	yes
AIFM1	AIFM1	AIFM1	chrX:129263337-129299861	control	treat	OK	29.982	25.5815	-0.228997	-1.80114	5e-05	0.000114944	yes
AIFM2	AIFM2	AIFM2	chr10:71812356-71892690	control	treat	OK	10.1922	6.73475	-0.597772	-2.31895	5e-05	0.000114944	yes
AIM1	AIM1	AIM1	chr6:106959729-107018334	control	treat	OK	5.07483	3.97618	-0.351974	-2.7052	5e-05	0.000114944	yes
AJUBA	AJUBA	AJUBA	chr14:23440409-23451848	control	treat	OK	23.3347	16.4664	-0.502952	-4.08988	5e-05	0.000114944	yes
AK3	AK3	AK3	chr9:4709556-4742043	control	treat	OK	20.0731	16.2296	-0.306632	-2.7028	5e-05	0.000114944	yes
AK4	AK4	AK4	chr1:65613231-65697828	control	treat	OK	16.0593	22.1517	0.464006	4.04552	5e-05	0.000114944	yes
AKAP1	AKAP1	AKAP1	chr17:55162552-55198710	control	treat	OK	15.4255	18.4972	0.261988	2.09825	5e-05	0.000114944	yes
AKAP10	AKAP10	AKAP10	chr17:19808749-19881129	control	treat	OK	35.1518	30.5093	-0.204347	-1.71056	5e-05	0.000114944	yes
AKAP12	AKAP12	AKAP12	chr6:151561133-151679694	control	treat	OK	16.3957	29.5256	0.848651	7.16746	5e-05	0.000114944	yes
AKAP13	AKAP13	AKAP13	chr15:85923870-86292586	control	treat	OK	5.88982	4.22364	-0.479735	-3.53146	5e-05	0.000114944	yes
AKAP2	AKAP2	AKAP2	chr9:112403067-112934791	control	treat	OK	20.6119	27.521	0.417054	3.56427	5e-05	0.000114944	yes
AKAP5	AKAP5	AKAP5	chr14:64932216-64941221	control	treat	OK	5.12297	3.89878	-0.393955	-3.23821	5e-05	0.000114944	yes
AKAP7	AKAP7	AKAP7	chr6:131456825-131604675	control	treat	OK	3.32468	2.38856	-0.477075	-3.00015	5e-05	0.000114944	yes
AKAP8	AKAP8	AKAP8	chr19:15464331-15490612	control	treat	OK	6.40969	11.5469	0.849182	6.52154	5e-05	0.000114944	yes
AKAP9	AKAP9	AKAP9	chr7:91570188-91739987	control	treat	OK	4.07802	3.09672	-0.397127	-3.28351	5e-05	0.000114944	yes
AKIRIN1	AKIRIN1	AKIRIN1	chr1:39456915-39471737	control	treat	OK	49.6914	43.033	-0.207552	-1.84595	5e-05	0.000114944	yes
AKNA	AKNA	AKNA	chr9:117096432-117156685	control	treat	OK	2.94958	2.42353	-0.283401	-1.89427	5e-05	0.000114944	yes
AKR1B1	AKR1B1	AKR1B1	chr7:134127106-134143888	control	treat	OK	90.4763	75.1629	-0.267519	-2.22966	5e-05	0.000114944	yes
AKT1	AKT1	AKT1	chr14:105235686-105262080	control	treat	OK	76.8408	94.656	0.300821	2.55722	5e-05	0.000114944	yes
AKT1S1	AKT1S1	AKT1S1	chr19:50372296-50380644	control	treat	OK	45.91	72.887	0.666854	5.52187	5e-05	0.000114944	yes
ALAD	ALAD	ALAD	chr9:116148591-116163618	control	treat	OK	13.7401	10.9216	-0.331215	-2.47278	5e-05	0.000114944	yes
ALCAM	ALCAM	ALCAM	chr3:105085556-105295757	control	treat	OK	15.6947	48.1451	1.61711	14.1371	5e-05	0.000114944	yes
ALDH16A1	ALDH16A1	ALDH16A1	chr19:49956472-49974305	control	treat	OK	34.9571	27.0461	-0.370164	-3.15437	5e-05	0.000114944	yes
ALDH18A1	ALDH18A1	ALDH18A1	chr10:97365685-97416567	control	treat	OK	43.6036	56.1242	0.364174	3.04219	5e-05	0.000114944	yes
ALDH1A3	ALDH1A3	ALDH1A3	chr15:101420008-101456830	control	treat	OK	10.7705	18.9514	0.815226	6.41943	5e-05	0.000114944	yes
ALDH1B1	ALDH1B1	ALDH1B1	chr9:38392660-38398662	control	treat	OK	10.7182	16.8107	0.649312	4.90676	5e-05	0.000114944	yes
ALDH1L2	ALDH1L2	ALDH1L2	chr12:105413561-105478341	control	treat	OK	1.12553	1.69505	0.590725	3.77947	5e-05	0.000114944	yes
ALDH2	ALDH2	ALDH2	chr12:112204690-112247789	control	treat	OK	2.55194	4.29557	0.751252	3.48034	5e-05	0.000114944	yes
ALDH3A2	ALDH3A2	ALDH3A2	chr17:19552063-19580908	control	treat	OK	31.5877	23.7276	-0.412798	-3.49286	5e-05	0.000114944	yes
ALDH3B1	ALDH3B1	ALDH3B1	chr11:67776047-67796743	control	treat	OK	18.3135	9.94118	-0.881416	-6.46363	5e-05	0.000114944	yes
ALDH5A1	ALDH5A1	ALDH5A1	chr6:24495196-24537435	control	treat	OK	14.4946	11.7167	-0.306944	-2.54759	5e-05	0.000114944	yes
ALDH6A1	ALDH6A1	ALDH6A1	chr14:74486058-74551196	control	treat	OK	24.4367	19.2864	-0.341471	-2.25503	5e-05	0.000114944	yes
ALDH7A1	ALDH7A1	ALDH7A1	chr5:125877532-125931082	control	treat	OK	15.2216	12.2724	-0.310706	-2.54302	5e-05	0.000114944	yes
ALDH9A1	ALDH9A1	ALDH9A1	chr1:165631448-165667900	control	treat	OK	24.9942	45.8235	0.874499	7.1738	5e-05	0.000114944	yes
ALDOC	ALDOC	ALDOC	chr17:26900132-26903951	control	treat	OK	74.7367	98.3252	0.395745	3.31175	5e-05	0.000114944	yes
ALG10B	ALG10B	ALG10B	chr12:38710556-38723528	control	treat	OK	4.06577	2.1608	-0.911962	-8.26858	5e-05	0.000114944	yes
ALG13	ALG13	ALG13	chrX:110924345-111003875	control	treat	OK	4.29563	5.43966	0.340647	2.44375	5e-05	0.000114944	yes
ALG6	ALG6	ALG6	chr1:63833260-63904233	control	treat	OK	7.52487	5.77262	-0.38244	-3.09504	5e-05	0.000114944	yes
ALKBH2	ALKBH2	ALKBH2	chr12:109525992-109531293	control	treat	OK	12.7941	17.085	0.41726	2.37257	5e-05	0.000114944	yes
ALKBH3	ALKBH3	ALKBH3	chr11:43902356-43942494	control	treat	OK	12.129	9.29947	-0.383243	-2.08313	5e-05	0.000114944	yes
ALMS1	ALMS1	ALMS1	chr2:73612885-73837046	control	treat	OK	3.8438	5.04861	0.393355	3.1563	5e-05	0.000114944	yes
ALPK1	ALPK1	ALPK1	chr4:113218498-113363764	control	treat	OK	2.04051	1.16873	-0.803993	-4.56685	5e-05	0.000114944	yes
ALPL	ALPL	ALPL	chr1:21835857-21904905	control	treat	OK	1.2813	2.12093	0.727083	2.51	5e-05	0.000114944	yes
ALS2	ALS2	ALS2	chr2:202564985-202645895	control	treat	OK	25.4576	20.5204	-0.311036	-2.41659	5e-05	0.000114944	yes
ALS2CR8	ALS2CR8	ALS2CR8	chr2:203776977-203851060	control	treat	OK	1.1334	0.730694	-0.633321	-3.59354	5e-05	0.000114944	yes
ALYREF	ALYREF	ALYREF	chr17:79845710-79849462	control	treat	OK	104.638	187.951	0.844946	7.04037	5e-05	0.000114944	yes
AMACR	AMACR	AMACR	chr5:33987090-34124633	control	treat	OK	5.96707	4.5308	-0.397255	-2.77334	5e-05	0.000114944	yes
AMIGO1	AMIGO1	AMIGO1	chr1:110049445-110052336	control	treat	OK	0.670112	1.08027	0.688918	1.92385	5e-05	0.000114944	yes
AMIGO2	AMIGO2	AMIGO2	chr12:47469489-47473734	control	treat	OK	9.33674	13.1821	0.497591	3.7386	5e-05	0.000114944	yes
AMMECR1	AMMECR1	AMMECR1	chrX:109437413-109699562	control	treat	OK	6.42217	4.50268	-0.512275	-4.13403	5e-05	0.000114944	yes
AMN1	AMN1	AMN1	chr12:31824070-31882108	control	treat	OK	4.35321	2.6034	-0.741683	-4.20652	5e-05	0.000114944	yes
AMOTL2	AMOTL2	AMOTL2	chr3:134074189-134093406	control	treat	OK	45.0052	33.8265	-0.411937	-3.45839	5e-05	0.000114944	yes
AMPD2	AMPD2	AMPD2	chr1:110162458-110174677	control	treat	OK	23.0923	39.3882	0.770349	6.48695	5e-05	0.000114944	yes
AMPD3	AMPD3	AMPD3	chr11:10471867-10529126	control	treat	OK	4.82548	6.08628	0.334887	2.31833	5e-05	0.000114944	yes
AMT	AMT	AMT	chr3:49454210-49466757	control	treat	OK	8.57131	5.52559	-0.633388	-2.45756	5e-05	0.000114944	yes
AMZ2	AMZ2	AMZ2	chr17:66244144-66253305	control	treat	OK	80.6183	64.9372	-0.312061	-2.56256	5e-05	0.000114944	yes
AMZ2P1	AMZ2P1	AMZ2P1	chr17:62962667-62971703	control	treat	OK	1.89078	1.45588	-0.377091	-1.94553	5e-05	0.000114944	yes
ANAPC16	ANAPC16	ANAPC16	chr10:73855789-73995618	control	treat	OK	19.6398	16.3504	-0.26445	-1.73113	5e-05	0.000114944	yes
ANGEL2	ANGEL2	ANGEL2	chr1:213165523-213189168	control	treat	OK	12.8767	9.33832	-0.463529	-3.979	5e-05	0.000114944	yes
ANGPTL2	ANGPTL2	ANGPTL2	chr9:129677052-129985445	control	treat	OK	1.57657	4.30908	1.45059	6.63723	5e-05	0.000114944	yes
ANGPTL4	ANGPTL4	ANGPTL4	chr19:8429010-8439257	control	treat	OK	67.7013	213.232	1.65517	14.7941	5e-05	0.000114944	yes
ANK2	ANK2	ANK2	chr4:113739238-114304896	control	treat	OK	2.11266	2.55791	0.275902	1.84311	5e-05	0.000114944	yes
ANKFY1	ANKFY1	ANKFY1	chr17:4066664-4167274	control	treat	OK	21.8426	17.8111	-0.294369	-2.34369	5e-05	0.000114944	yes
ANKH	ANKH	ANKH	chr5:14704908-14871887	control	treat	OK	2.69427	3.69467	0.455549	3.04795	5e-05	0.000114944	yes
ANKHD1-EIF4EBP3	ANKHD1-EIF4EBP3	ANKHD1-EIF4EBP3	chr5:139781398-139929163	control	treat	OK	8.35906	4.97865	-0.747588	-2.45151	5e-05	0.000114944	yes
ANKIB1	ANKIB1	ANKIB1	chr7:91875547-92030698	control	treat	OK	11.9437	9.81705	-0.282887	-2.42069	5e-05	0.000114944	yes
ANKLE1	ANKLE1	ANKLE1	chr19:17392453-17398454	control	treat	OK	0.806313	2.24392	1.47661	5.43724	5e-05	0.000114944	yes
ANKRA2	ANKRA2	ANKRA2	chr5:72848024-72861511	control	treat	OK	9.67294	5.92352	-0.707499	-5.10921	5e-05	0.000114944	yes
ANKRD1	ANKRD1	ANKRD1	chr10:92671856-92681032	control	treat	OK	44.5775	27.3905	-0.702641	-5.74352	5e-05	0.000114944	yes
ANKRD13A	ANKRD13A	ANKRD13A	chr12:110437234-110477235	control	treat	OK	24.536	31.6869	0.368991	3.10938	5e-05	0.000114944	yes
ANKRD13B	ANKRD13B	ANKRD13B	chr17:27920526-27948441	control	treat	OK	16.8101	22.7778	0.438306	3.22679	5e-05	0.000114944	yes
ANKRD13D	ANKRD13D	ANKRD13D	chr11:67056761-67069955	control	treat	OK	15.7683	20.5427	0.381604	2.84632	5e-05	0.000114944	yes
ANKRD16	ANKRD16	ANKRD16	chr10:5903688-5931860	control	treat	OK	6.01997	8.9607	0.573854	2.82208	5e-05	0.000114944	yes
ANKRD17	ANKRD17	ANKRD17	chr4:73940501-74124502	control	treat	OK	18.7524	16.512	-0.183555	-1.54846	5e-05	0.000114944	yes
ANKRD26	ANKRD26	ANKRD26	chr10:27293044-27389427	control	treat	OK	6.61982	4.4228	-0.581832	-4.90645	5e-05	0.000114944	yes
ANKRD27	ANKRD27	ANKRD27	chr19:33087906-33166102	control	treat	OK	12.2522	14.3012	0.223096	1.77529	5e-05	0.000114944	yes
ANKRD32	ANKRD32	ANKRD32	chr5:93954390-94031573	control	treat	OK	7.2133	5.4906	-0.393695	-3.13011	5e-05	0.000114944	yes
ANKRD33B	ANKRD33B	ANKRD33B	chr5:10564434-10657928	control	treat	OK	2.92115	2.44118	-0.25896	-1.8332	5e-05	0.000114944	yes
ANKRD36BP1	ANKRD36BP1	ANKRD36BP1	chr1:168214818-168216668	control	treat	OK	12.9057	8.45767	-0.609676	-4.66195	5e-05	0.000114944	yes
ANKRD46	ANKRD46	ANKRD46	chr8:101532999-101572012	control	treat	OK	3.16094	5.07836	0.684009	4.5377	5e-05	0.000114944	yes
ANKRD50	ANKRD50	ANKRD50	chr4:125585203-125633887	control	treat	OK	9.06993	10.3494	0.190381	1.67889	5e-05	0.000114944	yes
ANKRD52	ANKRD52	ANKRD52	chr12:56623819-56652143	control	treat	OK	59.157	41.7867	-0.501503	-4.21062	5e-05	0.000114944	yes
ANKS1A	ANKS1A	ANKS1A	chr6:34857037-35059190	control	treat	OK	8.3511	6.07749	-0.458491	-3.51782	5e-05	0.000114944	yes
ANKZF1	ANKZF1	ANKZF1	chr2:220094478-220101391	control	treat	OK	22.3687	29.1925	0.384118	3.05183	5e-05	0.000114944	yes
ANLN	ANLN	ANLN	chr7:36363758-36493400	control	treat	OK	73.9896	62.8541	-0.235317	-2.00286	5e-05	0.000114944	yes
ANO10	ANO10	ANO10	chr3:43407817-43663560	control	treat	OK	4.42155	10.6568	1.26915	8.31737	5e-05	0.000114944	yes
ANO3	ANO3	ANO3	chr11:26353677-26684836	control	treat	OK	8.48551	6.26089	-0.438634	-2.88356	5e-05	0.000114944	yes
ANP32E	ANP32E	ANP32E	chr1:150190716-150208504	control	treat	OK	43.3668	60.4669	0.479556	4.31581	5e-05	0.000114944	yes
ANPEP	ANPEP	ANPEP	chr15:90328125-90358072	control	treat	OK	6.59947	8.54319	0.372425	2.61986	5e-05	0.000114944	yes
ANTXR2	ANTXR2	ANTXR2	chr4:80822770-80994477	control	treat	OK	9.775	14.8421	0.602524	3.06497	5e-05	0.000114944	yes
ANXA1	ANXA1	ANXA1	chr9:75766780-75785307	control	treat	OK	366.469	242.307	-0.596852	-5.11772	5e-05	0.000114944	yes
ANXA2	ANXA2	ANXA2	chr15:60639349-60690185	control	treat	OK	404.726	466.227	0.204085	1.67864	5e-05	0.000114944	yes
ANXA2P2	ANXA2P2	ANXA2P2	chr9:33624222-33625532	control	treat	OK	569.304	664.188	0.222393	1.83483	5e-05	0.000114944	yes
ANXA2P3	ANXA2P3	ANXA2P3	chr10:66585284-66586634	control	treat	OK	16.1123	19.2498	0.256681	1.76545	5e-05	0.000114944	yes
ANXA3	ANXA3	ANXA3	chr4:79472741-79531605	control	treat	OK	2.83479	0.839519	-1.75561	-5.33243	5e-05	0.000114944	yes
ANXA4	ANXA4	ANXA4	chr2:69969126-70053596	control	treat	OK	21.666	18.2026	-0.251286	-2.07406	5e-05	0.000114944	yes
ANXA7	ANXA7	ANXA7	chr10:75135188-75173841	control	treat	OK	55.2028	46.234	-0.255787	-2.15318	5e-05	0.000114944	yes
ANXA9	ANXA9	ANXA9	chr1:150954498-150968114	control	treat	OK	2.48457	1.67273	-0.570797	-2.12483	5e-05	0.000114944	yes
AOX1	AOX1	AOX1	chr2:201450730-201536217	control	treat	OK	16.3706	9.68281	-0.75761	-6.12967	5e-05	0.000114944	yes
AP1AR	AP1AR	AP1AR	chr4:113152894-113191211	control	treat	OK	9.41483	7.67534	-0.294704	-2.50074	5e-05	0.000114944	yes
AP1M2	AP1M2	AP1M2	chr19:10683346-10697991	control	treat	OK	3.15068	1.6104	-0.968245	-3.38399	5e-05	0.000114944	yes
AP1S2	AP1S2	AP1S2	chrX:15843928-15873100	control	treat	OK	14.6738	18.1148	0.303925	2.49661	5e-05	0.000114944	yes
AP2B1	AP2B1	AP2B1	chr17:33914281-34053436	control	treat	OK	87.3621	73.7261	-0.244833	-2.04359	5e-05	0.000114944	yes
AP2S1	AP2S1	AP2S1	chr19:47341422-47354203	control	treat	OK	243.428	208.453	-0.223774	-1.88788	5e-05	0.000114944	yes
APAF1	APAF1	APAF1	chr12:99039077-100378432	control	treat	OK	12.7975	10.1084	-0.340318	-2.79611	5e-05	0.000114944	yes
APBA2	APBA2	APBA2	chr15:29213839-29410516	control	treat	OK	12.8281	18.084	0.495403	3.82599	5e-05	0.000114944	yes
APC	APC	APC	chr5:112043201-112181936	control	treat	OK	6.00156	4.4879	-0.419298	-3.54312	5e-05	0.000114944	yes
APC2	APC2	APC2	chr19:1450147-1479228	control	treat	OK	1.0435	1.97045	0.917096	3.26168	5e-05	0.000114944	yes
APCDD1L	APCDD1L	APCDD1L	chr20:57034425-57089949	control	treat	OK	4.00167	11.9741	1.58125	10.4752	5e-05	0.000114944	yes
APEH	APEH	APEH	chr3:49711434-49720934	control	treat	OK	48.4927	58.7567	0.276988	2.38173	5e-05	0.000114944	yes
APEX2	APEX2	APEX2	chrX:55026779-55034212	control	treat	OK	26.2298	22.6657	-0.210699	-1.63466	5e-05	0.000114944	yes
APH1B	APH1B	APH1B	chr15:63569748-63601325	control	treat	OK	7.33064	3.78153	-0.954969	-6.91001	5e-05	0.000114944	yes
APLF	APLF	APLF	chr2:68694690-68807294	control	treat	OK	1.49797	0.886827	-0.756284	-3.95427	5e-05	0.000114944	yes
APLN	APLN	APLN	chrX:128779235-128788933	control	treat	OK	1.86528	3.2214	0.788298	4.09757	5e-05	0.000114944	yes
APLP1	APLP1	APLP1	chr19:36359400-36370699	control	treat	OK	36.5507	48.2652	0.401086	3.3366	5e-05	0.000114944	yes
APOBEC3C	APOBEC3C	APOBEC3C	chr22:39410264-39414825	control	treat	OK	65.825	53.1592	-0.308316	-2.42548	5e-05	0.000114944	yes
APOE	APOE	APOE	chr19:45409038-45412650	control	treat	OK	10.8058	15.1	0.48274	2.61094	5e-05	0.000114944	yes
APOL3	APOL3	APOL3	chr22:36536370-36562225	control	treat	OK	2.15569	1.24163	-0.795908	-2.91801	5e-05	0.000114944	yes
APOL6	APOL6	APOL6	chr22:36044423-36064456	control	treat	OK	1.76274	1.33845	-0.397254	-2.83134	5e-05	0.000114944	yes
APOOL	APOOL	APOOL	chrX:84258897-84363974	control	treat	OK	4.34496	3.72423	-0.222402	-1.87793	5e-05	0.000114944	yes
APPBP2	APPBP2	APPBP2	chr17:58520519-58603580	control	treat	OK	18.7235	15.1914	-0.301595	-2.70881	5e-05	0.000114944	yes
APTX	APTX	APTX	chr9:32972603-33001639	control	treat	OK	22.9513	15.8763	-0.531701	-3.99959	5e-05	0.000114944	yes
AQP11	AQP11	AQP11	chr11:77300679-77321401	control	treat	OK	1.64763	1.14248	-0.52823	-2.04018	5e-05	0.000114944	yes
AQR	AQR	AQR	chr15:35148551-35261995	control	treat	OK	16.6418	14.0842	-0.240733	-2.07527	5e-05	0.000114944	yes
ARAP2	ARAP2	ARAP2	chr4:36067619-36245979	control	treat	OK	1.33839	0.77607	-0.786239	-4.85632	5e-05	0.000114944	yes
ARCN1	ARCN1	ARCN1	chr11:118443101-118473747	control	treat	OK	72.1433	62.4541	-0.208069	-1.78826	5e-05	0.000114944	yes
ARF3	ARF3	ARF3	chr12:49329991-49351252	control	treat	OK	113.227	92.8697	-0.285935	-2.40354	5e-05	0.000114944	yes
ARF5	ARF5	ARF5	chr7:127228405-127231759	control	treat	OK	151.901	130.569	-0.218327	-1.86223	5e-05	0.000114944	yes
ARF6	ARF6	ARF6	chr14:50359735-50363772	control	treat	OK	20.3558	30.05	0.561929	4.91437	5e-05	0.000114944	yes
ARFGEF1	ARFGEF1	ARFGEF1	chr8:68109883-68255912	control	treat	OK	9.02737	6.40233	-0.495707	-4.16835	5e-05	0.000114944	yes
ARFIP1	ARFIP1	ARFIP1	chr4:153701111-153833063	control	treat	OK	14.241	12.175	-0.226132	-1.86511	5e-05	0.000114944	yes
ARHGAP12	ARHGAP12	ARHGAP12	chr10:32095224-32217770	control	treat	OK	10.8699	8.1993	-0.406764	-3.32451	5e-05	0.000114944	yes
ARHGAP17	ARHGAP17	ARHGAP17	chr16:24930711-25026675	control	treat	OK	18.0796	21.1164	0.223996	1.77517	5e-05	0.000114944	yes
ARHGAP19	ARHGAP19	ARHGAP19	chr10:98757794-99052430	control	treat	OK	17.0082	7.76577	-1.13103	-9.14883	5e-05	0.000114944	yes
ARHGAP22	ARHGAP22	ARHGAP22	chr10:49654067-49864310	control	treat	OK	5.41143	10.6064	0.970857	6.27583	5e-05	0.000114944	yes
ARHGAP30	ARHGAP30	ARHGAP30	chr1:161016731-161039760	control	treat	OK	1.80839	1.11414	-0.698779	-3.33749	5e-05	0.000114944	yes
ARHGAP31	ARHGAP31	ARHGAP31	chr3:119013219-119138323	control	treat	OK	2.08882	2.68404	0.361717	2.4494	5e-05	0.000114944	yes
ARHGAP33	ARHGAP33	ARHGAP33	chr19:36266416-36279724	control	treat	OK	5.29858	6.69906	0.338354	2.38901	5e-05	0.000114944	yes
ARHGAP35	ARHGAP35	ARHGAP35	chr19:47421932-47508333	control	treat	OK	20.0141	17.2482	-0.21457	-1.79437	5e-05	0.000114944	yes
ARHGAP39	ARHGAP39	ARHGAP39	chr8:145754562-145838888	control	treat	OK	5.37708	6.96726	0.37377	2.63001	5e-05	0.000114944	yes
ARHGAP42	ARHGAP42	ARHGAP42	chr11:100558406-100861656	control	treat	OK	2.12743	1.29158	-0.71997	-4.76813	5e-05	0.000114944	yes
ARHGAP5	ARHGAP5	ARHGAP5	chr14:32546494-32628934	control	treat	OK	10.7229	9.14558	-0.229554	-2.13901	5e-05	0.000114944	yes
ARHGAP8	ARHGAP8	ARHGAP8	chr22:45064426-45258664	control	treat	OK	1.54279	3.28305	1.0895	2.72926	5e-05	0.000114944	yes
ARHGDIB	ARHGDIB	ARHGDIB	chr12:15094949-15114562	control	treat	OK	47.8111	37.1454	-0.364163	-2.81946	5e-05	0.000114944	yes
ARHGDIG	ARHGDIG	ARHGDIG	chr16:330605-333003	control	treat	OK	4.30159	13.0259	1.59844	6.49595	5e-05	0.000114944	yes
ARHGEF10	ARHGEF10	ARHGEF10	chr8:1772148-1906807	control	treat	OK	6.88024	9.09009	0.401835	3.1046	5e-05	0.000114944	yes
ARHGEF12	ARHGEF12	ARHGEF12	chr11:120207617-120360645	control	treat	OK	21.9682	16.9848	-0.371178	-3.24856	5e-05	0.000114944	yes
ARHGEF18	ARHGEF18	ARHGEF18	chr19:7459998-7537371	control	treat	OK	30.7762	20.9835	-0.552559	-4.64328	5e-05	0.000114944	yes
ARHGEF4	ARHGEF4	ARHGEF4	chr2:131674223-131804836	control	treat	OK	0.780765	2.05168	1.39385	5.09948	5e-05	0.000114944	yes
ARID1B	ARID1B	ARID1B	chr6:157099063-157531913	control	treat	OK	3.73888	5.036	0.429671	3.31554	5e-05	0.000114944	yes
ARID3A	ARID3A	ARID3A	chr19:926036-972803	control	treat	OK	26.2393	19.8523	-0.402425	-3.4432	5e-05	0.000114944	yes
ARID4A	ARID4A	ARID4A	chr14:58765221-58840451	control	treat	OK	10.479	7.71837	-0.441132	-3.83811	5e-05	0.000114944	yes
ARID5A	ARID5A	ARID5A	chr2:97202463-97218371	control	treat	OK	9.32787	12.4059	0.41141	2.86818	5e-05	0.000114944	yes
ARID5B	ARID5B	ARID5B	chr10:63661012-63856707	control	treat	OK	3.14349	3.98406	0.341874	2.55211	5e-05	0.000114944	yes
ARL1	ARL1	ARL1	chr12:101786902-101801572	control	treat	OK	31.5055	23.6757	-0.4122	-3.72876	5e-05	0.000114944	yes
ARL10	ARL10	ARL10	chr5:175792501-175800503	control	treat	OK	7.32957	10.8261	0.562719	3.7735	5e-05	0.000114944	yes
ARL4D	ARL4D	ARL4D	chr17:41476352-41478504	control	treat	OK	4.78797	3.18997	-0.585871	-2.61798	5e-05	0.000114944	yes
ARL5A	ARL5A	ARL5A	chr2:152657479-152685009	control	treat	OK	10.0672	16.8757	0.745276	6.45608	5e-05	0.000114944	yes
ARL6IP1	ARL6IP1	ARL6IP1	chr16:18802990-18812857	control	treat	OK	115.574	76.1336	-0.602213	-5.19737	5e-05	0.000114944	yes
ARL6IP6	ARL6IP6	ARL6IP6	chr2:153574406-153617767	control	treat	OK	26.6654	22.5636	-0.240969	-2.0965	5e-05	0.000114944	yes
ARMC1	ARMC1	ARMC1	chr8:66514690-66546452	control	treat	OK	16.4816	12.6347	-0.383468	-3.2029	5e-05	0.000114944	yes
ARMC4	ARMC4	ARMC4	chr10:28101096-28287977	control	treat	OK	2.3119	1.60529	-0.526243	-2.85192	5e-05	0.000114944	yes
ARMCX1	ARMCX1	ARMCX1	chrX:100805513-100809675	control	treat	OK	6.80598	5.20699	-0.386353	-2.4636	5e-05	0.000114944	yes
ARNT	ARNT	ARNT	chr1:150782180-150849244	control	treat	OK	22.9892	18.9362	-0.27981	-2.33663	5e-05	0.000114944	yes
ARNT2	ARNT2	ARNT2	chr15:80696691-80890277	control	treat	OK	4.62145	5.45918	0.240337	1.77455	5e-05	0.000114944	yes
ARNTL2	ARNTL2	ARNTL2	chr12:27485786-27578746	control	treat	OK	38.0252	45.8319	0.269397	2.36146	5e-05	0.000114944	yes
ARPM1	ARPM1	ARPM1	chr3:169484710-169487683	control	treat	OK	2.98843	1.82769	-0.709368	-2.98485	5e-05	0.000114944	yes
ARRB1	ARRB1	ARRB1	chr11:74971165-75062875	control	treat	OK	3.23495	4.78786	0.565638	4.11985	5e-05	0.000114944	yes
ARRDC2	ARRDC2	ARRDC2	chr19:18111943-18124911	control	treat	OK	10.6586	14.9056	0.483834	3.47753	5e-05	0.000114944	yes
ARRDC3	ARRDC3	ARRDC3	chr5:90664540-90716532	control	treat	OK	16.3499	21.7654	0.412753	3.6582	5e-05	0.000114944	yes
ARRDC4	ARRDC4	ARRDC4	chr15:98503932-98517068	control	treat	OK	7.57483	9.83763	0.377096	2.94692	5e-05	0.000114944	yes
ARSA	ARSA	ARSA	chr22:51061181-51066601	control	treat	OK	4.20892	5.57771	0.406222	2.69626	5e-05	0.000114944	yes
ARSD	ARSD	ARSD	chrX:2822010-2847416	control	treat	OK	5.10595	3.04286	-0.746751	-5.0016	5e-05	0.000114944	yes
ARSI	ARSI	ARSI	chr5:149675908-149682525	control	treat	OK	1.91005	4.11021	1.1056	5.6524	5e-05	0.000114944	yes
ARSK	ARSK	ARSK	chr5:94890824-94940806	control	treat	OK	3.49181	4.59671	0.396628	2.84232	5e-05	0.000114944	yes
ARTN	ARTN	ARTN	chr1:44398991-44402912	control	treat	OK	1.15615	1.88894	0.708249	1.79195	5e-05	0.000114944	yes
ASAH1	ASAH1	ASAH1	chr8:17913924-17942507	control	treat	OK	11.6203	9.50865	-0.28934	-2.21804	5e-05	0.000114944	yes
ASAP1	ASAP1	ASAP1	chr8:131064350-131455906	control	treat	OK	26.4927	32.0678	0.275533	2.36356	5e-05	0.000114944	yes
ASAP2	ASAP2	ASAP2	chr2:9346893-9545812	control	treat	OK	20.9189	27.6804	0.404058	3.446	5e-05	0.000114944	yes
ASB8	ASB8	ASB8	chr12:48541571-48551377	control	treat	OK	8.0752	11.9554	0.566095	4.02872	5e-05	0.000114944	yes
ASCC1	ASCC1	ASCC1	chr10:73855789-73995618	control	treat	OK	15.9165	11.7521	-0.437602	-2.12536	5e-05	0.000114944	yes
ASF1B	ASF1B	ASF1B	chr19:14230320-14247440	control	treat	OK	94.5987	67.7697	-0.481181	-4.0597	5e-05	0.000114944	yes
ASGR1	ASGR1	ASGR1	chr17:7076750-7082883	control	treat	OK	2.1427	3.69565	0.786397	2.74027	5e-05	0.000114944	yes
ASH1L	ASH1L	ASH1L	chr1:155305051-155533735	control	treat	OK	4.61289	7.93278	0.782154	6.40008	5e-05	0.000114944	yes
ASH2L	ASH2L	ASH2L	chr8:37963010-37997228	control	treat	OK	52.3715	42.812	-0.290767	-2.43746	5e-05	0.000114944	yes
ASNA1	ASNA1	ASNA1	chr19:12848305-12859137	control	treat	OK	114.99	95.068	-0.27448	-2.27989	5e-05	0.000114944	yes
ASNS	ASNS	ASNS	chr7:97481428-97501854	control	treat	OK	7.83578	12.864	0.715192	4.70814	5e-05	0.000114944	yes
ASPH	ASPH	ASPH	chr8:62200524-62627199	control	treat	OK	90.5255	103.58	0.194349	1.75594	5e-05	0.000114944	yes
ASPHD1	ASPHD1	ASPHD1	chr16:29912146-29917377	control	treat	OK	16.972	26.5537	0.645754	4.68461	5e-05	0.000114944	yes
ASPHD2	ASPHD2	ASPHD2	chr22:26825279-26840978	control	treat	OK	0.769572	1.39044	0.853418	3.20178	5e-05	0.000114944	yes
ASTN2	ASTN2	ASTN2	chr9:119187503-120177317	control	treat	OK	5.95086	3.39973	-0.80768	-2.07747	5e-05	0.000114944	yes
ATAD1	ATAD1	ATAD1	chr10:89512874-89577917	control	treat	OK	17.0287	13.7468	-0.308876	-2.66027	5e-05	0.000114944	yes
ATAD2	ATAD2	ATAD2	chr8:124332090-124408705	control	treat	OK	91.2078	77.3783	-0.237229	-2.09602	5e-05	0.000114944	yes
ATAD2B	ATAD2B	ATAD2B	chr2:23971533-24149936	control	treat	OK	4.58842	3.1339	-0.55004	-4.30006	5e-05	0.000114944	yes
ATAD3B	ATAD3B	ATAD3B	chr1:1407163-1431582	control	treat	OK	9.50321	13.1374	0.467193	3.21107	5e-05	0.000114944	yes
ATE1	ATE1	ATE1	chr10:123502624-123687546	control	treat	OK	3.21594	6.82121	1.08479	6.51482	5e-05	0.000114944	yes
ATF1	ATF1	ATF1	chr12:51157788-51214943	control	treat	OK	9.26094	14.51	0.647813	5.24481	5e-05	0.000114944	yes
ATF2	ATF2	ATF2	chr2:175936977-176032934	control	treat	OK	8.94665	13.9238	0.638131	5.40151	5e-05	0.000114944	yes
ATF7IP	ATF7IP	ATF7IP	chr12:14518610-14651697	control	treat	OK	11.3243	9.47964	-0.256511	-2.06374	5e-05	0.000114944	yes
ATG10	ATG10	ATG10	chr5:81267843-81551216	control	treat	OK	7.42587	4.50264	-0.721791	-5.04127	5e-05	0.000114944	yes
ATG12	ATG12	ATG12	chr5:115163893-115177548	control	treat	OK	13.1464	11.0682	-0.248242	-2.16315	5e-05	0.000114944	yes
ATG14	ATG14	ATG14	chr14:55833108-55878576	control	treat	OK	11.293	8.40958	-0.42533	-3.43084	5e-05	0.000114944	yes
ATG16L1	ATG16L1	ATG16L1	chr2:234160216-234204320	control	treat	OK	12.8486	10.5606	-0.282917	-2.09974	5e-05	0.000114944	yes
ATG3	ATG3	ATG3	chr3:112251358-112280485	control	treat	OK	52.1546	39.8581	-0.387923	-3.1611	5e-05	0.000114944	yes
ATG4A	ATG4A	ATG4A	chrX:107334898-107397901	control	treat	OK	4.03762	2.48895	-0.697968	-3.8669	5e-05	0.000114944	yes
ATG4C	ATG4C	ATG4C	chr1:63249776-63330941	control	treat	OK	5.86796	4.57865	-0.357937	-2.59695	5e-05	0.000114944	yes
ATG9A	ATG9A	ATG9A	chr2:220084101-220094361	control	treat	OK	38.11	45.1984	0.2461	2.08692	5e-05	0.000114944	yes
ATHL1	ATHL1	ATHL1	chr11:289137-295688	control	treat	OK	12.4152	21.4386	0.788105	6.34823	5e-05	0.000114944	yes
ATL3	ATL3	ATL3	chr11:63396436-63439083	control	treat	OK	45.9588	32.0134	-0.521667	-4.31046	5e-05	0.000114944	yes
ATM	ATM	ATM	chr11:108093558-108239826	control	treat	OK	9.64357	7.36323	-0.389228	-3.38515	5e-05	0.000114944	yes
ATP10D	ATP10D	ATP10D	chr4:47487409-47595503	control	treat	OK	9.1654	4.63015	-0.985138	-7.86477	5e-05	0.000114944	yes
ATP11C	ATP11C	ATP11C	chrX:138808504-138914447	control	treat	OK	3.99302	9.1583	1.1976	9.88984	5e-05	0.000114944	yes
ATP13A3	ATP13A3	ATP13A3	chr3:194123402-194188968	control	treat	OK	27.4721	40.3786	0.555621	5.10186	5e-05	0.000114944	yes
ATP1B1	ATP1B1	ATP1B1	chr1:169075946-169337186	control	treat	OK	10.6161	18.4445	0.796934	4.34736	5e-05	0.000114944	yes
ATP2A2	ATP2A2	ATP2A2	chr12:110719031-110788897	control	treat	OK	59.6665	76.6849	0.362021	2.77579	5e-05	0.000114944	yes
ATP2A3	ATP2A3	ATP2A3	chr17:3827162-3867758	control	treat	OK	1.53839	3.79707	1.30346	6.86266	5e-05	0.000114944	yes
ATP2B1	ATP2B1	ATP2B1	chr12:89981825-90049844	control	treat	OK	12.6483	10.8834	-0.216813	-1.93096	5e-05	0.000114944	yes
ATP2C1	ATP2C1	ATP2C1	chr3:130569368-130745646	control	treat	OK	29.8318	37.5629	0.332459	2.70137	5e-05	0.000114944	yes
ATP5C1	ATP5C1	ATP5C1	chr10:7830092-7849762	control	treat	OK	169.031	145.728	-0.214002	-1.84124	5e-05	0.000114944	yes
ATP6AP1L	ATP6AP1L	ATP6AP1L	chr5:81601165-81614147	control	treat	OK	3.33672	1.4932	-1.16002	-2.78846	5e-05	0.000114944	yes
ATP6V0B	ATP6V0B	ATP6V0B	chr1:44440601-44443972	control	treat	OK	62.7332	80.2681	0.355597	2.82694	5e-05	0.000114944	yes
ATP6V0D1	ATP6V0D1	ATP6V0D1	chr16:67471916-67515089	control	treat	OK	117.637	88.9126	-0.403884	-3.44817	5e-05	0.000114944	yes
ATP6V1A	ATP6V1A	ATP6V1A	chr3:113465865-113530905	control	treat	OK	25.2366	18.9076	-0.416553	-3.64801	5e-05	0.000114944	yes
ATP6V1B2	ATP6V1B2	ATP6V1B2	chr8:20054703-20079207	control	treat	OK	36.0057	21.9904	-0.711353	-5.76694	5e-05	0.000114944	yes
ATP6V1D	ATP6V1D	ATP6V1D	chr14:67804580-67826720	control	treat	OK	116.052	91.6084	-0.341217	-2.88813	5e-05	0.000114944	yes
ATP6V1E1	ATP6V1E1	ATP6V1E1	chr22:18074902-18111588	control	treat	OK	104.786	90.6721	-0.208714	-1.72569	5e-05	0.000114944	yes
ATP6V1G1	ATP6V1G1	ATP6V1G1	chr9:117349993-117361152	control	treat	OK	44.0067	36.4394	-0.272223	-2.38391	5e-05	0.000114944	yes
ATP7A	ATP7A	ATP7A	chrX:77166193-77305892	control	treat	OK	3.271	2.18044	-0.585111	-4.57105	5e-05	0.000114944	yes
ATP7B	ATP7B	ATP7B	chr13:52506805-52585630	control	treat	OK	1.48079	1.90147	0.360753	2.16315	5e-05	0.000114944	yes
ATP8B1	ATP8B1	ATP8B1	chr18:55297533-55470327	control	treat	OK	3.59803	1.97055	-0.868608	-5.53123	5e-05	0.000114944	yes
ATP9A	ATP9A	ATP9A	chr20:50213313-50384908	control	treat	OK	8.34278	11.9798	0.522003	4.21371	5e-05	0.000114944	yes
ATPIF1	ATPIF1	ATPIF1	chr1:28562601-28564616	control	treat	OK	348.018	245.935	-0.500886	-3.57447	5e-05	0.000114944	yes
ATRN	ATRN	ATRN	chr20:3451664-3631769	control	treat	OK	18.0865	21.2966	0.235711	1.69078	5e-05	0.000114944	yes
ATXN1	ATXN1	ATXN1	chr6:16299342-16761721	control	treat	OK	1.53234	1.23654	-0.30943	-2.07611	5e-05	0.000114944	yes
ATXN1L	ATXN1L	ATXN1L	chr16:71879898-71919174	control	treat	OK	21.4438	13.0209	-0.719729	-4.29432	5e-05	0.000114944	yes
ATXN2	ATXN2	ATXN2	chr12:111890017-112037480	control	treat	OK	15.1793	17.8532	0.234075	1.92323	5e-05	0.000114944	yes
ATXN3	ATXN3	ATXN3	chr14:92524895-92572965	control	treat	OK	4.94621	3.67921	-0.42693	-3.66269	5e-05	0.000114944	yes
ATXN7L3B	ATXN7L3B	ATXN7L3B	chr12:74931550-74935232	control	treat	OK	53.4383	37.1645	-0.52395	-4.41037	5e-05	0.000114944	yes
AURKA	AURKA	AURKA	chr20:54944444-54967351	control	treat	OK	114.228	92.6283	-0.302392	-2.54199	5e-05	0.000114944	yes
AURKB	AURKB	AURKB	chr17:8108048-8113883	control	treat	OK	120.195	97.2079	-0.306228	-2.54089	5e-05	0.000114944	yes
AUTS2	AUTS2	AUTS2	chr7:69063904-70257885	control	treat	OK	1.00382	1.45283	0.533372	1.78972	5e-05	0.000114944	yes
AVEN	AVEN	AVEN	chr15:34158427-34357287	control	treat	OK	10.7904	8.25216	-0.386911	-2.42529	5e-05	0.000114944	yes
AVL9	AVL9	AVL9	chr7:32535175-32758780	control	treat	OK	16.2587	12.0455	-0.432723	-3.0601	5e-05	0.000114944	yes
AVPI1	AVPI1	AVPI1	chr10:99437180-99447015	control	treat	OK	15.4586	11.9032	-0.37706	-2.48337	5e-05	0.000114944	yes
AXIN1	AXIN1	AXIN1	chr16:337439-402676	control	treat	OK	15.9721	20.1249	0.333429	2.62828	5e-05	0.000114944	yes
AXIN2	AXIN2	AXIN2	chr17:63524682-63557740	control	treat	OK	1.23631	1.85058	0.581937	2.81716	5e-05	0.000114944	yes
AXL	AXL	AXL	chr19:41725107-41767671	control	treat	OK	144.519	168.554	0.221951	1.79916	5e-05	0.000114944	yes
AZIN1	AZIN1	AZIN1	chr8:103838535-103876397	control	treat	OK	43.6104	20.6331	-1.07971	-9.44222	5e-05	0.000114944	yes
AZU1	AZU1	AZU1	chr19:827830-832017	control	treat	OK	1.38844	2.75973	0.991064	2.21214	5e-05	0.000114944	yes
B3GALT6	B3GALT6	B3GALT6	chr1:1167628-1170420	control	treat	OK	17.7592	22.3655	0.332703	2.58333	5e-05	0.000114944	yes
B3GALTL	B3GALTL	B3GALTL	chr13:31774111-31906411	control	treat	OK	6.27061	5.37097	-0.223422	-1.74204	5e-05	0.000114944	yes
B3GAT3	B3GAT3	B3GAT3	chr11:62382767-62389647	control	treat	OK	25.1686	33.7614	0.423746	3.34373	5e-05	0.000114944	yes
B3GNT1	B3GNT1	B3GNT1	chr11:66112842-66115161	control	treat	OK	16.0587	27.2612	0.763493	5.63426	5e-05	0.000114944	yes
B3GNT2	B3GNT2	B3GNT2	chr2:62423261-62451866	control	treat	OK	7.92791	10.6457	0.425253	3.26795	5e-05	0.000114944	yes
B3GNT4	B3GNT4	B3GNT4	chr12:122688227-122692084	control	treat	OK	1.55769	3.26891	1.0694	3.60326	5e-05	0.000114944	yes
B3GNT5	B3GNT5	B3GNT5	chr3:182895830-183145855	control	treat	OK	2.85352	5.02266	0.815706	5.70543	5e-05	0.000114944	yes
B4GALNT1	B4GALNT1	B4GALNT1	chr12:58013692-58026985	control	treat	OK	10.9965	22.1106	1.0077	7.05164	5e-05	0.000114944	yes
B4GALNT3	B4GALNT3	B4GALNT3	chr12:569542-671058	control	treat	OK	0.795147	1.27269	0.678589	2.42491	5e-05	0.000114944	yes
B4GALNT4	B4GALNT4	B4GALNT4	chr11:369794-382117	control	treat	OK	7.96929	22.0106	1.46567	10.9232	5e-05	0.000114944	yes
B4GALT2	B4GALT2	B4GALT2	chr1:44444873-44456843	control	treat	OK	29.2102	42.6561	0.546277	4.44074	5e-05	0.000114944	yes
B4GALT7	B4GALT7	B4GALT7	chr5:177027118-177037346	control	treat	OK	21.7104	29.2554	0.430321	3.31565	5e-05	0.000114944	yes
B7H6	B7H6	B7H6	chr11:17373308-17398868	control	treat	OK	7.34537	4.25208	-0.788666	-6.06323	5e-05	0.000114944	yes
BACE2	BACE2	BACE2	chr21:42539727-42648524	control	treat	OK	4.12982	5.34174	0.37123	2.29049	5e-05	0.000114944	yes
BAG3	BAG3	BAG3	chr10:121410881-121437329	control	treat	OK	28.4241	34.4936	0.279213	2.27844	5e-05	0.000114944	yes
BAG4	BAG4	BAG4	chr8:38020838-38070819	control	treat	OK	14.5015	17.502	0.271316	1.88527	5e-05	0.000114944	yes
BAG5	BAG5	BAG5	chr14:104022880-104029151	control	treat	OK	8.46357	11.5225	0.445121	3.59539	5e-05	0.000114944	yes
BAHCC1	BAHCC1	BAHCC1	chr17:79373539-79433358	control	treat	OK	5.78079	7.30299	0.337221	2.75153	5e-05	0.000114944	yes
BAI1	BAI1	BAI1	chr8:143545376-143626368	control	treat	OK	1.7288	3.61486	1.06417	6.20838	5e-05	0.000114944	yes
BAI2	BAI2	BAI2	chr1:32192717-32229648	control	treat	OK	3.44932	4.6855	0.441894	2.99758	5e-05	0.000114944	yes
BAIAP2L1	BAIAP2L1	BAIAP2L1	chr7:97910978-98030427	control	treat	OK	10.3878	8.22146	-0.337421	-1.67292	5e-05	0.000114944	yes
BAK1	BAK1	BAK1	chr6:33540322-33548070	control	treat	OK	17.2901	13.7771	-0.327682	-2.42602	5e-05	0.000114944	yes
BAP1	BAP1	BAP1	chr3:52435024-52444009	control	treat	OK	28.1182	34.747	0.305386	2.53897	5e-05	0.000114944	yes
BASP1	BASP1	BASP1	chr5:17217749-17276943	control	treat	OK	50.2314	129.156	1.36245	11.3497	5e-05	0.000114944	yes
BATF2	BATF2	BATF2	chr11:64755416-64764517	control	treat	OK	2.17714	1.51016	-0.527733	-2.12942	5e-05	0.000114944	yes
BATF3	BATF3	BATF3	chr1:212859758-212873327	control	treat	OK	4.09877	7.41934	0.8561	3.16219	5e-05	0.000114944	yes
BAZ1A	BAZ1A	BAZ1A	chr14:35221936-35344853	control	treat	OK	17.4373	15.1295	-0.204808	-1.75047	5e-05	0.000114944	yes
BAZ2A	BAZ2A	BAZ2A	chr12:56915608-57030163	control	treat	OK	38.2765	27.3163	-0.486699	-3.31857	5e-05	0.000114944	yes
BAZ2B	BAZ2B	BAZ2B	chr2:160175489-160473059	control	treat	OK	4.83765	2.36	-1.03552	-7.90439	5e-05	0.000114944	yes
BBS10	BBS10	BBS10	chr12:76738265-76742222	control	treat	OK	9.1525	6.56896	-0.478502	-3.84339	5e-05	0.000114944	yes
BBS12	BBS12	BBS12	chr4:123653856-123666098	control	treat	OK	1.33394	1.72003	0.366735	1.79362	5e-05	0.000114944	yes
BBS2	BBS2	BBS2	chr16:56518258-56554008	control	treat	OK	16.9701	13.7857	-0.299817	-2.32598	5e-05	0.000114944	yes
BBS4	BBS4	BBS4	chr15:72978519-73030817	control	treat	OK	22.3141	13.2559	-0.751318	-5.85774	5e-05	0.000114944	yes
BBS9	BBS9	BBS9	chr7:33169151-33645680	control	treat	OK	2.24261	1.52909	-0.552504	-3.04274	5e-05	0.000114944	yes
BBX	BBX	BBX	chr3:107241782-107530049	control	treat	OK	20.4632	16.3998	-0.319349	-2.81275	5e-05	0.000114944	yes
BCAM	BCAM	BCAM	chr19:45312337-45324678	control	treat	OK	32.2268	38.7962	0.267652	2.24775	5e-05	0.000114944	yes
BCAN	BCAN	BCAN	chr1:156611739-156629324	control	treat	OK	3.19651	2.41322	-0.405538	-2.04011	5e-05	0.000114944	yes
BCAP29	BCAP29	BCAP29	chr7:107220421-107263762	control	treat	OK	4.61497	5.96954	0.3713	3.05788	5e-05	0.000114944	yes
BCAP31	BCAP31	BCAP31	chrX:152965946-152990201	control	treat	OK	111.085	132.836	0.257985	2.19245	5e-05	0.000114944	yes
BCAR1	BCAR1	BCAR1	chr16:75262927-75301951	control	treat	OK	125.519	213.147	0.763939	6.86841	5e-05	0.000114944	yes
BCAS2	BCAS2	BCAS2	chr1:115110180-115124265	control	treat	OK	31.9432	24.9411	-0.356982	-2.85778	5e-05	0.000114944	yes
BCAS4	BCAS4	BCAS4	chr20:49411466-49493714	control	treat	OK	12.9138	10.9546	-0.23738	-1.6013	5e-05	0.000114944	yes
BCAT2	BCAT2	BCAT2	chr19:49298318-49314320	control	treat	OK	59.7268	86.2241	0.529712	4.20251	5e-05	0.000114944	yes
BCL2L1	BCL2L1	BCL2L1	chr20:30252260-30310656	control	treat	OK	18.2545	22.8814	0.325919	2.55885	5e-05	0.000114944	yes
BCL2L13	BCL2L13	BCL2L13	chr22:18121484-18211989	control	treat	OK	54.0328	36.6946	-0.558266	-4.66914	5e-05	0.000114944	yes
BCL3	BCL3	BCL3	chr19:45251977-45263301	control	treat	OK	14.3206	17.2458	0.268152	1.87775	5e-05	0.000114944	yes
BCL7B	BCL7B	BCL7B	chr7:72950682-72972065	control	treat	OK	31.0222	25.9882	-0.255445	-1.96845	5e-05	0.000114944	yes
BCL7C	BCL7C	BCL7C	chr16:30899115-30905399	control	treat	OK	127.954	157.362	0.298461	2.54342	5e-05	0.000114944	yes
BCOR	BCOR	BCOR	chrX:39910498-40036582	control	treat	OK	6.53086	9.63285	0.560691	4.33272	5e-05	0.000114944	yes
BCORL1	BCORL1	BCORL1	chrX:129139163-129192058	control	treat	OK	10.3436	8.79866	-0.233382	-1.88131	5e-05	0.000114944	yes
BCR	BCR	BCR	chr22:23522551-23660224	control	treat	OK	9.04042	10.576	0.226337	1.77309	5e-05	0.000114944	yes
BDH2	BDH2	BDH2	chr4:103998781-104021024	control	treat	OK	2.37816	1.66336	-0.515747	-2.91012	5e-05	0.000114944	yes
BDKRB1	BDKRB1	BDKRB1	chr14:96722546-96731100	control	treat	OK	2.68176	3.95676	0.561136	2.15493	5e-05	0.000114944	yes
BDKRB2	BDKRB2	BDKRB2	chr14:96671134-96710666	control	treat	OK	0.795714	1.53297	0.946004	4.04638	5e-05	0.000114944	yes
BDNF	BDNF	BDNF	chr11:27528398-27743605	control	treat	OK	4.91241	6.26371	0.350588	2.54613	5e-05	0.000114944	yes
BEGAIN	BEGAIN	BEGAIN	chr14:101003483-101036131	control	treat	OK	1.01562	1.92585	0.923135	2.99181	5e-05	0.000114944	yes
BEND3	BEND3	BEND3	chr6:107386384-107435636	control	treat	OK	1.14577	2.61386	1.18987	6.9336	5e-05	0.000114944	yes
BEND4	BEND4	BEND4	chr4:42112869-42154895	control	treat	OK	1.07136	1.43533	0.421946	2.7007	5e-05	0.000114944	yes
BET1	BET1	BET1	chr7:93620999-93633690	control	treat	OK	2.91961	4.04248	0.469467	3.30186	5e-05	0.000114944	yes
BET1L	BET1L	BET1L	chr11:202923-207422	control	treat	OK	18.2338	22.3582	0.29419	2.3594	5e-05	0.000114944	yes
BGN	BGN	BGN	chrX:152760346-152775004	control	treat	OK	34.5383	49.3004	0.513403	4.4289	5e-05	0.000114944	yes
BHLHE40	BHLHE40	BHLHE40	chr3:5021096-5026865	control	treat	OK	56.5428	88.6908	0.64944	5.49899	5e-05	0.000114944	yes
BHLHE41	BHLHE41	BHLHE41	chr12:26272958-26278003	control	treat	OK	0.583913	1.40171	1.26337	5.02019	5e-05	0.000114944	yes
BICC1	BICC1	BICC1	chr10:60272903-60588845	control	treat	OK	7.92868	10.1148	0.351311	2.55766	5e-05	0.000114944	yes
BIK	BIK	BIK	chr22:43506753-43525718	control	treat	OK	2.15117	1.23451	-0.801188	-1.91307	5e-05	0.000114944	yes
BIRC2	BIRC2	BIRC2	chr11:102217965-102249401	control	treat	OK	30.083	44.7095	0.571631	5.09632	5e-05	0.000114944	yes
BIRC3	BIRC3	BIRC3	chr11:102188180-102210135	control	treat	OK	12.4512	9.21403	-0.434379	-3.90353	5e-05	0.000114944	yes
BLMH	BLMH	BLMH	chr17:28575212-28619184	control	treat	OK	35.6815	30.9997	-0.202925	-1.65443	5e-05	0.000114944	yes
BLOC1S1	BLOC1S1	BLOC1S1	chr12:56109817-56118526	control	treat	OK	123.134	98.005	-0.329301	-2.19075	5e-05	0.000114944	yes
BLOC1S2	BLOC1S2	BLOC1S2	chr10:102033034-102046469	control	treat	OK	21.8213	18.4022	-0.245858	-1.93892	5e-05	0.000114944	yes
BLZF1	BLZF1	BLZF1	chr1:169337193-169396670	control	treat	OK	7.00022	8.79087	0.328605	2.34232	5e-05	0.000114944	yes
BMP2K	BMP2K	BMP2K	chr4:79697531-79833341	control	treat	OK	5.6955	4.10242	-0.473347	-3.09853	5e-05	0.000114944	yes
BMP7	BMP7	BMP7	chr20:55743808-55841707	control	treat	OK	2.06443	2.69811	0.386208	2.12853	5e-05	0.000114944	yes
BMP8B	BMP8B	BMP8B	chr1:40204516-40254533	control	treat	OK	1.09934	2.67995	1.28557	2.52341	5e-05	0.000114944	yes
BMPR1B	BMPR1B	BMPR1B	chr4:95679127-96079601	control	treat	OK	2.84261	1.98617	-0.517227	-3.69162	5e-05	0.000114944	yes
BMPR2	BMPR2	BMPR2	chr2:203241049-203432474	control	treat	OK	9.90186	11.5877	0.22682	2.03811	5e-05	0.000114944	yes
BNC2	BNC2	BNC2	chr9:16409500-16870786	control	treat	OK	0.823932	1.227	0.574543	3.86376	5e-05	0.000114944	yes
BNIP1	BNIP1	BNIP1	chr5:172571444-172591390	control	treat	OK	13.9747	10.5393	-0.407031	-2.52595	5e-05	0.000114944	yes
BNIP3	BNIP3	BNIP3	chr10:133781203-133795435	control	treat	OK	71.2668	99.7286	0.484777	5.07375	5e-05	0.000114944	yes
BNIP3L	BNIP3L	BNIP3L	chr8:26240522-26270644	control	treat	OK	63.8043	54.4055	-0.229901	-2.06291	5e-05	0.000114944	yes
BOD1	BOD1	BOD1	chr5:173034147-173043666	control	treat	OK	24.6148	28.1732	0.194802	1.51677	5e-05	0.000114944	yes
BOD1L	BOD1L	BOD1L	chr4:13570365-13629328	control	treat	OK	8.28923	6.5997	-0.328838	-2.76305	5e-05	0.000114944	yes
BOK	BOK	BOK	chr2:242483800-242513553	control	treat	OK	36.3667	47.2276	0.377013	3.31316	5e-05	0.000114944	yes
BPHL	BPHL	BPHL	chr6:3118925-3153432	control	treat	OK	13.9122	10.9388	-0.346888	-2.24207	5e-05	0.000114944	yes
BRAF	BRAF	BRAF	chr7:140433812-140624564	control	treat	OK	5.15718	4.26225	-0.274966	-1.81965	5e-05	0.000114944	yes
BRAT1	BRAT1	BRAT1	chr7:2577443-2595392	control	treat	OK	18.3136	23.3881	0.352859	3.02987	5e-05	0.000114944	yes
BRCA1	BRCA1	BRCA1	chr17:41196311-41277500	control	treat	OK	17.8645	14.4873	-0.30231	-2.35737	5e-05	0.000114944	yes
BRCA2	BRCA2	BRCA2	chr13:32889616-32973809	control	treat	OK	2.82181	2.25844	-0.321291	-2.64591	5e-05	0.000114944	yes
BRD8	BRD8	BRD8	chr5:137475458-137514358	control	treat	OK	34.397	24.4338	-0.493404	-4.04313	5e-05	0.000114944	yes
BRE	BRE	BRE	chr2:28004265-28561767	control	treat	OK	38.386	29.445	-0.38256	-2.81179	5e-05	0.000114944	yes
BRMS1L	BRMS1L	BRMS1L	chr14:36295596-36341169	control	treat	OK	5.29983	6.42258	0.277206	2.03037	5e-05	0.000114944	yes
BROX	BROX	BROX	chr1:222885905-222906106	control	treat	OK	25.7755	15.4829	-0.735326	-5.69689	5e-05	0.000114944	yes
BRP44	BRP44	BRP44	chr1:167885912-168045083	control	treat	OK	25.8596	18.9842	-0.445902	-2.13599	5e-05	0.000114944	yes
BRP44L	BRP44L	BRP44L	chr6:166778407-166796486	control	treat	OK	12.3462	9.64859	-0.355678	-2.17384	5e-05	0.000114944	yes
BRPF1	BRPF1	BRPF1	chr3:9773433-9789699	control	treat	OK	6.84235	9.12489	0.415315	3.04827	5e-05	0.000114944	yes
BRPF3	BRPF3	BRPF3	chr6:36164549-36200567	control	treat	OK	19.6137	16.4382	-0.254808	-2.10086	5e-05	0.000114944	yes
BRSK1	BRSK1	BRSK1	chr19:55795533-55823903	control	treat	OK	5.4122	6.9749	0.365959	2.42994	5e-05	0.000114944	yes
BRSK2	BRSK2	BRSK2	chr11:1411128-1483919	control	treat	OK	6.68484	9.011	0.430794	3.07256	5e-05	0.000114944	yes
BRWD1	BRWD1	BRWD1	chr21:40557403-40685712	control	treat	OK	13.3998	8.94626	-0.582856	-2.82629	5e-05	0.000114944	yes
BRWD3	BRWD3	BRWD3	chrX:79924986-80065233	control	treat	OK	5.29561	4.24303	-0.319701	-2.80446	5e-05	0.000114944	yes
BSDC1	BSDC1	BSDC1	chr1:32830704-32860062	control	treat	OK	28.9977	20.6546	-0.489473	-3.91821	5e-05	0.000114944	yes
BST2	BST2	BST2	chr19:17513754-17516384	control	treat	OK	8.4281	6.21017	-0.440576	-1.93523	5e-05	0.000114944	yes
BTBD10	BTBD10	BTBD10	chr11:13409555-13484838	control	treat	OK	24.3286	19.3383	-0.33119	-2.78815	5e-05	0.000114944	yes
BTBD2	BTBD2	BTBD2	chr19:1985446-2015702	control	treat	OK	66.1987	76.1375	0.201804	1.81132	5e-05	0.000114944	yes
BTBD3	BTBD3	BTBD3	chr20:11871476-11907243	control	treat	OK	14.9486	12.1451	-0.299637	-2.47994	5e-05	0.000114944	yes
BTBD8	BTBD8	BTBD8	chr1:92545861-92613401	control	treat	OK	1.57126	0.98367	-0.675674	-2.09827	5e-05	0.000114944	yes
BTBD9	BTBD9	BTBD9	chr6:38136226-38607924	control	treat	OK	3.78724	2.7962	-0.437681	-3.16431	5e-05	0.000114944	yes
BTD	BTD	BTD	chr3:15643254-15687325	control	treat	OK	6.13261	4.31342	-0.507669	-2.99346	5e-05	0.000114944	yes
BTF3L4	BTF3L4	BTF3L4	chr1:52521856-52556388	control	treat	OK	12.2116	10.2634	-0.250746	-2.11228	5e-05	0.000114944	yes
BTG1	BTG1	BTG1	chr12:92378751-92539673	control	treat	OK	7.49509	9.13002	0.284672	2.35232	5e-05	0.000114944	yes
BTG2	BTG2	BTG2	chr1:203274663-203278729	control	treat	OK	26.0257	17.7787	-0.54979	-4.396	5e-05	0.000114944	yes
BTG4	BTG4	BTG4	chr11:111338255-111383079	control	treat	OK	1.20752	0.297522	-2.02098	-2.71333	5e-05	0.000114944	yes
BTN3A1	BTN3A1	BTN3A1	chr6:26402464-26415444	control	treat	OK	11.7112	7.37144	-0.667873	-4.8796	5e-05	0.000114944	yes
BTN3A2	BTN3A2	BTN3A2	chr6:26365397-26378548	control	treat	OK	13.889	8.15796	-0.767662	-5.49064	5e-05	0.000114944	yes
BTN3A3	BTN3A3	BTN3A3	chr6:26440699-26453643	control	treat	OK	3.76093	2.52862	-0.572743	-3.26764	5e-05	0.000114944	yes
BTNL9	BTNL9	BTNL9	chr5:180467224-180488523	control	treat	OK	0.525765	1.15007	1.12923	3.76959	5e-05	0.000114944	yes
BTRC	BTRC	BTRC	chr10:103113824-103317070	control	treat	OK	6.56209	9.55157	0.541584	4.27753	5e-05	0.000114944	yes
BUB1	BUB1	BUB1	chr2:111395408-111435684	control	treat	OK	46.2686	36.0346	-0.360651	-3.0922	5e-05	0.000114944	yes
BUD13	BUD13	BUD13	chr11:116618885-116643714	control	treat	OK	17.8497	12.4876	-0.515406	-3.74936	5e-05	0.000114944	yes
BVES	BVES	BVES	chr6:105544698-105585049	control	treat	OK	3.28756	2.70481	-0.281487	-2.07329	5e-05	0.000114944	yes
BYSL	BYSL	BYSL	chr6:41888964-41900784	control	treat	OK	25.8502	30.0865	0.218941	1.69975	5e-05	0.000114944	yes
BZW2	BZW2	BZW2	chr7:16685758-16746148	control	treat	OK	37.5066	45.9652	0.293397	2.36404	5e-05	0.000114944	yes
C10orf10	C10orf10	C10orf10	chr10:45455218-45490172	control	treat	OK	3.33898	8.87211	1.40987	5.24772	5e-05	0.000114944	yes
C10orf118	C10orf118	C10orf118	chr10:115881973-115934364	control	treat	OK	1.7138	1.39755	-0.294298	-2.05318	5e-05	0.000114944	yes
C10orf12	C10orf12	C10orf12	chr10:98741040-98745585	control	treat	OK	5.10791	3.48575	-0.551261	-3.79949	5e-05	0.000114944	yes
C10orf140	C10orf140	C10orf140	chr10:21802408-21814611	control	treat	OK	4.17442	7.27699	0.801764	6.09369	5e-05	0.000114944	yes
C10orf2	C10orf2	C10orf2	chr10:102747292-102754158	control	treat	OK	8.13747	10.48	0.364984	2.23804	5e-05	0.000114944	yes
C10orf26	C10orf26	C10orf26	chr10:104503726-104576021	control	treat	OK	16.0612	11.5953	-0.470037	-3.67518	5e-05	0.000114944	yes
C10orf32	C10orf32	C10orf32	chr10:104613966-104661655	control	treat	OK	6.46439	5.03345	-0.360968	-2.23448	5e-05	0.000114944	yes
C10orf46	C10orf46	C10orf46	chr10:120440493-120514758	control	treat	OK	9.34783	11.5695	0.307622	2.57985	5e-05	0.000114944	yes
C10orf54	C10orf54	C10orf54	chr10:73156690-73575704	control	treat	OK	2.20607	1.73763	-0.344358	-1.91132	5e-05	0.000114944	yes
C11orf1	C11orf1	C11orf1	chr11:111744779-111754797	control	treat	OK	15.007	9.5547	-0.651358	-2.67308	5e-05	0.000114944	yes
C11orf10	C11orf10	C11orf10	chr11:61556601-61560085	control	treat	OK	260.7	223.288	-0.22349	-1.71813	5e-05	0.000114944	yes
C11orf24	C11orf24	C11orf24	chr11:68028802-68039469	control	treat	OK	15.5237	25.4449	0.712907	5.38951	5e-05	0.000114944	yes
C11orf30	C11orf30	C11orf30	chr11:76156068-76262589	control	treat	OK	9.17795	6.79861	-0.432932	-3.41051	5e-05	0.000114944	yes
C11orf41	C11orf41	C11orf41	chr11:33563876-33695646	control	treat	OK	1.55385	3.96164	1.35025	9.84571	5e-05	0.000114944	yes
C11orf67	C11orf67	C11orf67	chr11:77532207-77583398	control	treat	OK	32.6038	23.3013	-0.484625	-2.58324	5e-05	0.000114944	yes
C11orf71	C11orf71	C11orf71	chr11:114262169-114271139	control	treat	OK	11.9946	6.09468	-0.976759	-3.38963	5e-05	0.000114944	yes
C11orf73	C11orf73	C11orf73	chr11:86013252-86056985	control	treat	OK	27.6102	20.709	-0.414945	-3.01446	5e-05	0.000114944	yes
C11orf74	C11orf74	C11orf74	chr11:36613492-36680817	control	treat	OK	15.1187	10.479	-0.528837	-3.28855	5e-05	0.000114944	yes
C12orf32	C12orf32	C12orf32	chr12:2986364-2998626	control	treat	OK	38.5164	31.6122	-0.284989	-2.31943	5e-05	0.000114944	yes
C12orf34	C12orf34	C12orf34	chr12:110152186-110211292	control	treat	OK	0.735083	1.3107	0.83436	2.6937	5e-05	0.000114944	yes
C12orf43	C12orf43	C12orf43	chr12:121440847-121454300	control	treat	OK	16.5309	14.0111	-0.238594	-1.68974	5e-05	0.000114944	yes
C12orf49	C12orf49	C12orf49	chr12:117153595-117175843	control	treat	OK	10.2505	14.7512	0.525133	3.87532	5e-05	0.000114944	yes
C12orf51	C12orf51	C12orf51	chr12:112597991-112819896	control	treat	OK	6.40306	4.59568	-0.478485	-3.83889	5e-05	0.000114944	yes
C12orf53	C12orf53	C12orf53	chr12:6802956-6810009	control	treat	OK	2.29324	5.84525	1.34988	7.34576	5e-05	0.000114944	yes
C12orf60	C12orf60	C12orf60	chr12:14956505-14976791	control	treat	OK	1.76596	0.912435	-0.952662	-2.43179	5e-05	0.000114944	yes
C12orf66	C12orf66	C12orf66	chr12:64586418-64616076	control	treat	OK	2.45754	1.81309	-0.438762	-2.15408	5e-05	0.000114944	yes
C12orf73	C12orf73	C12orf73	chr12:104343980-104350993	control	treat	OK	3.65868	4.55555	0.316302	1.72257	5e-05	0.000114944	yes
C12orf75	C12orf75	C12orf75	chr12:105724413-105765296	control	treat	OK	63.236	106.46	0.751497	6.58537	5e-05	0.000114944	yes
C12orf76	C12orf76	C12orf76	chr12:110478982-110505500	control	treat	OK	4.52046	3.66624	-0.302167	-1.65646	5e-05	0.000114944	yes
C14orf1	C14orf1	C14orf1	chr14:76117232-76127538	control	treat	OK	34.1504	25.3691	-0.428834	-3.32347	5e-05	0.000114944	yes
C14orf126	C14orf126	C14orf126	chr14:31915242-31926680	control	treat	OK	10.5901	8.33372	-0.345682	-2.79074	5e-05	0.000114944	yes
C14orf132	C14orf132	C14orf132	chr14:96505660-96560226	control	treat	OK	0.90239	1.4319	0.666107	3.75119	5e-05	0.000114944	yes
C14orf133	C14orf133	C14orf133	chr14:77893017-77923983	control	treat	OK	17.211	12.824	-0.424489	-3.16818	5e-05	0.000114944	yes
C14orf135	C14orf135	C14orf135	chr14:60558628-60601532	control	treat	OK	37.4164	30.4892	-0.295375	-2.56466	5e-05	0.000114944	yes
C14orf149	C14orf149	C14orf149	chr14:59939405-59951073	control	treat	OK	5.21213	6.68147	0.358294	1.86149	5e-05	0.000114944	yes
C14orf166	C14orf166	C14orf166	chr14:52456227-52471420	control	treat	OK	95.5243	83.1525	-0.200108	-1.64218	5e-05	0.000114944	yes
C14orf28	C14orf28	C14orf28	chr14:45366506-45376460	control	treat	OK	1.68442	1.27047	-0.406883	-2.18052	5e-05	0.000114944	yes
C14orf43	C14orf43	C14orf43	chr14:74181824-74253896	control	treat	OK	16.5611	24.2765	0.551763	4.5533	5e-05	0.000114944	yes
C14orf93	C14orf93	C14orf93	chr14:23456109-23479360	control	treat	OK	7.57495	5.04131	-0.587439	-3.52086	5e-05	0.000114944	yes
C15orf29	C15orf29	C15orf29	chr15:34432874-34502297	control	treat	OK	7.06667	6.02914	-0.229079	-1.7662	5e-05	0.000114944	yes
C15orf38	C15orf38	C15orf38	chr15:90373830-90456222	control	treat	OK	15.0071	10.9845	-0.450175	-1.91267	5e-05	0.000114944	yes
C15orf39	C15orf39	C15orf39	chr15:75494220-75504510	control	treat	OK	4.57272	7.75704	0.762453	5.50476	5e-05	0.000114944	yes
C15orf48	C15orf48	C15orf48	chr15:45722762-45725647	control	treat	OK	8.24175	2.33464	-1.81975	-6.51494	5e-05	0.000114944	yes
C15orf52	C15orf52	C15orf52	chr15:40623652-40633168	control	treat	OK	9.83527	14.9313	0.602303	4.82532	5e-05	0.000114944	yes
C15orf57	C15orf57	C15orf57	chr15:40845297-40857252	control	treat	OK	12.6711	9.67296	-0.389508	-2.5213	5e-05	0.000114944	yes
C15orf59	C15orf59	C15orf59	chr15:74032140-74043816	control	treat	OK	1.77668	3.58218	1.01165	3.28409	5e-05	0.000114944	yes
C16orf13	C16orf13	C16orf13	chr16:684428-686347	control	treat	OK	69.5768	111.117	0.675398	4.78207	5e-05	0.000114944	yes
C16orf45	C16orf45	C16orf45	chr16:15528324-15682116	control	treat	OK	1.8871	2.56547	0.443051	1.90431	5e-05	0.000114944	yes
C16orf58	C16orf58	C16orf58	chr16:31494438-31519706	control	treat	OK	33.7359	28.9492	-0.220765	-1.87053	5e-05	0.000114944	yes
C16orf62	C16orf62	C16orf62	chr16:19566736-19712485	control	treat	OK	15.654	11.3198	-0.467678	-3.64719	5e-05	0.000114944	yes
C16orf73	C16orf73	C16orf73	chr16:1877224-1922179	control	treat	OK	2.79203	5.15369	0.884292	2.58658	5e-05	0.000114944	yes
C16orf74	C16orf74	C16orf74	chr16:85741123-85784689	control	treat	OK	20.8882	32.1506	0.622154	4.21713	5e-05	0.000114944	yes
C16orf87	C16orf87	C16orf87	chr16:46835958-46865074	control	treat	OK	6.20103	4.75924	-0.381776	-2.52624	5e-05	0.000114944	yes
C16orf95	C16orf95	C16orf95	chr16:87336403-87351026	control	treat	OK	7.33957	5.09448	-0.526763	-2.28364	5e-05	0.000114944	yes
C17orf103	C17orf103	C17orf103	chr17:21142183-21156578	control	treat	OK	8.31215	10.4916	0.335943	2.62218	5e-05	0.000114944	yes
C17orf108	C17orf108	C17orf108	chr17:26205339-26220409	control	treat	OK	4.50291	2.96594	-0.60237	-2.6902	5e-05	0.000114944	yes
C17orf48	C17orf48	C17orf48	chr17:10600926-10614875	control	treat	OK	3.4212	2.52345	-0.439105	-2.04117	5e-05	0.000114944	yes
C17orf51	C17orf51	C17orf51	chr17:21431570-21454941	control	treat	OK	8.89182	10.3119	0.213762	1.75228	5e-05	0.000114944	yes
C17orf57	C17orf57	C17orf57	chr17:45401326-45518677	control	treat	OK	1.82567	1.25828	-0.536973	-3.07434	5e-05	0.000114944	yes
C17orf59	C17orf59	C17orf59	chr17:8091650-8093564	control	treat	OK	10.3993	7.00169	-0.570707	-3.62295	5e-05	0.000114944	yes
C17orf62	C17orf62	C17orf62	chr17:80347085-80408707	control	treat	OK	25.8112	37.02	0.520306	2.58141	5e-05	0.000114944	yes
C17orf63	C17orf63	C17orf63	chr17:27082995-27169841	control	treat	OK	24.8764	16.9508	-0.553426	-4.52417	5e-05	0.000114944	yes
C17orf70	C17orf70	C17orf70	chr17:79506910-79519429	control	treat	OK	15.1102	23.866	0.659429	5.49198	5e-05	0.000114944	yes
C17orf75	C17orf75	C17orf75	chr17:30655459-30669228	control	treat	OK	4.89716	4.12104	-0.248935	-1.84143	5e-05	0.000114944	yes
C17orf96	C17orf96	C17orf96	chr17:36827958-36831187	control	treat	OK	16.25	22.5073	0.469956	3.7288	5e-05	0.000114944	yes
C18orf25	C18orf25	C18orf25	chr18:43753987-43846955	control	treat	OK	9.25942	6.97415	-0.408904	-3.32763	5e-05	0.000114944	yes
C18orf54	C18orf54	C18orf54	chr18:51885170-51908404	control	treat	OK	4.41837	5.26577	0.253132	2.09033	5e-05	0.000114944	yes
C18orf8	C18orf8	C18orf8	chr18:21083461-21166581	control	treat	OK	5.44104	8.98767	0.724065	2.31556	5e-05	0.000114944	yes
C19orf24	C19orf24	C19orf24	chr19:1275519-1279243	control	treat	OK	42.7992	59.5285	0.475996	3.59087	5e-05	0.000114944	yes
C19orf26	C19orf26	C19orf26	chr19:1229946-1237990	control	treat	OK	3.22848	5.64564	0.806281	4.51828	5e-05	0.000114944	yes
C19orf40	C19orf40	C19orf40	chr19:33463147-33467960	control	treat	OK	6.48438	4.78439	-0.438636	-1.98404	5e-05	0.000114944	yes
C19orf54	C19orf54	C19orf54	chr19:41223007-41255828	control	treat	OK	10.1854	8.33164	-0.289834	-1.64146	5e-05	0.000114944	yes
C19orf55	C19orf55	C19orf55	chr19:36249043-36260077	control	treat	OK	14.218	11.9194	-0.254398	-1.80588	5e-05	0.000114944	yes
C19orf63	C19orf63	C19orf63	chr19:50970044-50986608	control	treat	OK	46.3612	54.2434	0.226532	1.92069	5e-05	0.000114944	yes
C19orf70	C19orf70	C19orf70	chr19:5678432-5680911	control	treat	OK	35.215	52.2508	0.569263	4.15171	5e-05	0.000114944	yes
C1D	C1D	C1D	chr2:68269331-68290159	control	treat	OK	10.929	5.61396	-0.961076	-6.74639	5e-05	0.000114944	yes
C1GALT1	C1GALT1	C1GALT1	chr7:7222245-7288251	control	treat	OK	3.5344	5.04477	0.513321	4.27501	5e-05	0.000114944	yes
C1GALT1C1	C1GALT1C1	C1GALT1C1	chrX:119759528-119764005	control	treat	OK	8.76252	7.30828	-0.261814	-1.77254	5e-05	0.000114944	yes
C1QL1	C1QL1	C1QL1	chr17:43037060-43045644	control	treat	OK	9.26922	18.5394	1.00008	6.15411	5e-05	0.000114944	yes
C1QL4	C1QL4	C1QL4	chr12:49726199-49730971	control	treat	OK	10.2491	21.0626	1.03918	7.26795	5e-05	0.000114944	yes
C1QTNF6	C1QTNF6	C1QTNF6	chr22:37576205-37584330	control	treat	OK	24.0554	14.1804	-0.762457	-5.15321	5e-05	0.000114944	yes
C1orf109	C1orf109	C1orf109	chr1:38147241-38156192	control	treat	OK	6.81688	8.66011	0.345275	2.4248	5e-05	0.000114944	yes
C1orf112	C1orf112	C1orf112	chr1:169764549-169863076	control	treat	OK	9.84375	7.97058	-0.304524	-1.82486	5e-05	0.000114944	yes
C1orf124	C1orf124	C1orf124	chr1:231473681-231489989	control	treat	OK	8.35732	7.12912	-0.229316	-1.65379	5e-05	0.000114944	yes
C1orf135	C1orf135	C1orf135	chr1:26160496-26185848	control	treat	OK	6.75924	8.23981	0.285749	1.85162	5e-05	0.000114944	yes
C1orf144	C1orf144	C1orf144	chr1:16693582-16724640	control	treat	OK	84.2827	72.3434	-0.220375	-1.85272	5e-05	0.000114944	yes
C1orf170	C1orf170	C1orf170	chr1:910578-917473	control	treat	OK	0.674815	1.27376	0.916526	2.95249	5e-05	0.000114944	yes
C1orf198	C1orf198	C1orf198	chr1:230972864-231005335	control	treat	OK	18.6619	12.4174	-0.587732	-4.71943	5e-05	0.000114944	yes
C1orf201	C1orf201	C1orf201	chr1:24645811-24741587	control	treat	OK	6.88894	5.56194	-0.308692	-1.94318	5e-05	0.000114944	yes
C1orf21	C1orf21	C1orf21	chr1:184356149-184598155	control	treat	OK	2.48233	3.58694	0.531059	4.04703	5e-05	0.000114944	yes
C1orf216	C1orf216	C1orf216	chr1:36179476-36184790	control	treat	OK	8.51343	11.3782	0.418458	2.94633	5e-05	0.000114944	yes
C1orf233	C1orf233	C1orf233	chr1:1533387-1535476	control	treat	OK	5.23133	9.70389	0.891386	5.38151	5e-05	0.000114944	yes
C1orf38	C1orf38	C1orf38	chr1:28199054-28213193	control	treat	OK	1.55248	3.22214	1.05344	3.29189	5e-05	0.000114944	yes
C1orf43	C1orf43	C1orf43	chr1:154179182-154243329	control	treat	OK	120.827	94.3461	-0.356911	-1.78937	5e-05	0.000114944	yes
C1orf52	C1orf52	C1orf52	chr1:85715636-85725355	control	treat	OK	5.80205	4.4186	-0.392972	-2.90966	5e-05	0.000114944	yes
C1orf54	C1orf54	C1orf54	chr1:150245182-150253335	control	treat	OK	18.5933	13.0909	-0.506219	-2.64865	5e-05	0.000114944	yes
C1orf55	C1orf55	C1orf55	chr1:226170402-226187066	control	treat	OK	18.2291	12.7882	-0.511435	-4.29338	5e-05	0.000114944	yes
C1orf74	C1orf74	C1orf74	chr1:209929393-209957890	control	treat	OK	5.65626	3.78165	-0.580835	-2.80164	5e-05	0.000114944	yes
C1orf85	C1orf85	C1orf85	chr1:156262477-156265480	control	treat	OK	26.2951	20.5935	-0.352602	-2.59418	5e-05	0.000114944	yes
C1orf9	C1orf9	C1orf9	chr1:172502259-172580973	control	treat	OK	31.4869	16.6656	-0.917875	-8.11801	5e-05	0.000114944	yes
C20orf111	C20orf111	C20orf111	chr20:42824580-42839546	control	treat	OK	13.233	15.9558	0.269947	2.01229	5e-05	0.000114944	yes
C20orf112	C20orf112	C20orf112	chr20:31030861-31172875	control	treat	OK	6.56414	10.533	0.68224	5.33522	5e-05	0.000114944	yes
C20orf194	C20orf194	C20orf194	chr20:3229947-3388309	control	treat	OK	8.95634	5.33767	-0.7467	-5.85615	5e-05	0.000114944	yes
C20orf20	C20orf20	C20orf20	chr20:61427804-61431945	control	treat	OK	42.3729	57.6819	0.444976	3.5716	5e-05	0.000114944	yes
C20orf27	C20orf27	C20orf27	chr20:3734157-3748452	control	treat	OK	58.8238	77.7411	0.402278	3.43481	5e-05	0.000114944	yes
C20orf29	C20orf29	C20orf29	chr20:3801170-3805954	control	treat	OK	17.5379	12.5239	-0.485786	-3.36106	5e-05	0.000114944	yes
C20orf43	C20orf43	C20orf43	chr20:55043646-55101208	control	treat	OK	156.923	129.911	-0.272528	-2.29317	5e-05	0.000114944	yes
C21orf33	C21orf33	C21orf33	chr21:45553493-45565605	control	treat	OK	72.6682	52.0027	-0.482736	-3.98253	5e-05	0.000114944	yes
C21orf7	C21orf7	C21orf7	chr21:30452872-30548202	control	treat	OK	10.3071	12.5753	0.286952	2.09883	5e-05	0.000114944	yes
C21orf91	C21orf91	C21orf91	chr21:19149720-19191703	control	treat	OK	5.20859	4.10743	-0.342657	-2.805	5e-05	0.000114944	yes
C22orf13	C22orf13	C22orf13	chr22:24936405-24951275	control	treat	OK	36.7288	26.5059	-0.470597	-3.95225	5e-05	0.000114944	yes
C22orf28	C22orf28	C22orf28	chr22:32783561-32808274	control	treat	OK	58.9777	50.0584	-0.236558	-1.94742	5e-05	0.000114944	yes
C22orf29	C22orf29	C22orf29	chr22:19775933-19842462	control	treat	OK	10.0918	13.4067	0.409767	3.16994	5e-05	0.000114944	yes
C22orf32	C22orf32	C22orf32	chr22:42475694-42480288	control	treat	OK	13.1778	10.9572	-0.266225	-1.90708	5e-05	0.000114944	yes
C22orf39	C22orf39	C22orf39	chr22:19428409-19435755	control	treat	OK	36.6292	28.9867	-0.337605	-2.7081	5e-05	0.000114944	yes
C22orf46	C22orf46	C22orf46	chr22:42086546-42094140	control	treat	OK	7.61759	5.78126	-0.397951	-2.97435	5e-05	0.000114944	yes
C2CD4C	C2CD4C	C2CD4C	chr19:405442-409170	control	treat	OK	2.3464	4.49859	0.939021	4.97593	5e-05	0.000114944	yes
C2orf18	C2orf18	C2orf18	chr2:26987141-27004099	control	treat	OK	20.4206	23.4934	0.20223	1.65066	5e-05	0.000114944	yes
C2orf28	C2orf28	C2orf28	chr2:27422454-27440046	control	treat	OK	117.286	91.6844	-0.35528	-1.96419	5e-05	0.000114944	yes
C2orf42	C2orf42	C2orf42	chr2:70377016-70418151	control	treat	OK	6.41394	5.11004	-0.327877	-2.10921	5e-05	0.000114944	yes
C2orf43	C2orf43	C2orf43	chr2:20884817-21022827	control	treat	OK	11.4525	8.70746	-0.395334	-3.01925	5e-05	0.000114944	yes
C2orf62	C2orf62	C2orf62	chr2:219221578-219232817	control	treat	OK	1.25925	0.442079	-1.51019	-2.43081	5e-05	0.000114944	yes
C2orf68	C2orf68	C2orf68	chr2:85829964-85876407	control	treat	OK	12.5706	9.58768	-0.390801	-1.90419	5e-05	0.000114944	yes
C2orf74	C2orf74	C2orf74	chr2:61372242-61391964	control	treat	OK	17.6524	11.1975	-0.656689	-3.88802	5e-05	0.000114944	yes
C2orf89	C2orf89	C2orf89	chr2:85048795-85108252	control	treat	OK	13.6248	17.9699	0.399344	2.71845	5e-05	0.000114944	yes
C3AR1	C3AR1	C3AR1	chr12:8210918-8218955	control	treat	OK	1.32946	0.148376	-3.16352	-4.5806	5e-05	0.000114944	yes
C3orf14	C3orf14	C3orf14	chr3:62305395-62319320	control	treat	OK	21.659	17.1882	-0.333553	-2.17852	5e-05	0.000114944	yes
C3orf19	C3orf19	C3orf19	chr3:14693252-14714166	control	treat	OK	5.86283	4.26235	-0.459946	-3.0492	5e-05	0.000114944	yes
C3orf37	C3orf37	C3orf37	chr3:128997683-129024135	control	treat	OK	62.3096	48.4185	-0.363896	-2.94928	5e-05	0.000114944	yes
C3orf52	C3orf52	C3orf52	chr3:111805181-111837073	control	treat	OK	2.34969	1.03322	-1.18533	-4.21257	5e-05	0.000114944	yes
C3orf75	C3orf75	C3orf75	chr3:47537129-47555199	control	treat	OK	33.1346	26.5574	-0.319222	-2.36743	5e-05	0.000114944	yes
C4orf21	C4orf21	C4orf21	chr4:113460488-113578742	control	treat	OK	6.10846	4.2776	-0.514006	-2.69219	5e-05	0.000114944	yes
C4orf27	C4orf27	C4orf27	chr4:170650618-170679093	control	treat	OK	31.1426	23.6848	-0.394927	-3.10493	5e-05	0.000114944	yes
C4orf29	C4orf29	C4orf29	chr4:128838959-128952455	control	treat	OK	4.13878	2.29285	-0.852067	-2.56903	5e-05	0.000114944	yes
C4orf32	C4orf32	C4orf32	chr4:113066552-113110237	control	treat	OK	1.21106	2.29984	0.925264	5.18632	5e-05	0.000114944	yes
C4orf33	C4orf33	C4orf33	chr4:130014828-130033843	control	treat	OK	5.89191	3.2739	-0.847725	-5.27859	5e-05	0.000114944	yes
C4orf34	C4orf34	C4orf34	chr4:39552545-39640481	control	treat	OK	4.28896	2.20661	-0.958798	-4.99419	5e-05	0.000114944	yes
C4orf38	C4orf38	C4orf38	chr4:184018173-184020352	control	treat	OK	2.67077	1.63846	-0.704917	-2.65512	5e-05	0.000114944	yes
C4orf39	C4orf39	C4orf39	chr4:165875597-165898818	control	treat	OK	1.64882	1.07854	-0.61235	-2.61389	5e-05	0.000114944	yes
C4orf42	C4orf42	C4orf42	chr4:1243227-1246795	control	treat	OK	7.1055	5.06406	-0.488644	-3.21311	5e-05	0.000114944	yes
C4orf47	C4orf47	C4orf47	chr4:186350544-186392913	control	treat	OK	3.67779	5.20455	0.500936	2.09931	5e-05	0.000114944	yes
C5orf22	C5orf22	C5orf22	chr5:31532372-31555165	control	treat	OK	19.5521	13.8706	-0.495291	-4.24646	5e-05	0.000114944	yes
C5orf24	C5orf24	C5orf24	chr5:134181369-134195425	control	treat	OK	18.6885	14.7411	-0.342311	-3.20861	5e-05	0.000114944	yes
C5orf25	C5orf25	C5orf25	chr5:175665369-175772990	control	treat	OK	6.18299	7.99231	0.370309	2.44241	5e-05	0.000114944	yes
C5orf4	C5orf4	C5orf4	chr5:154198051-154230213	control	treat	OK	14.0874	8.79314	-0.67995	-5.04561	5e-05	0.000114944	yes
C5orf41	C5orf41	C5orf41	chr5:172483354-172566291	control	treat	OK	2.29215	1.30575	-0.811823	-5.6609	5e-05	0.000114944	yes
C5orf51	C5orf51	C5orf51	chr5:41904469-41921738	control	treat	OK	17.1637	14.2895	-0.2644	-2.32124	5e-05	0.000114944	yes
C5orf54	C5orf54	C5orf54	chr5:159820154-159827060	control	treat	OK	3.50284	2.86389	-0.290548	-1.84954	5e-05	0.000114944	yes
C5orf55	C5orf55	C5orf55	chr5:441642-443258	control	treat	OK	4.27478	2.91164	-0.554016	-2.49879	5e-05	0.000114944	yes
C6orf130	C6orf130	C6orf130	chr6:41034530-41040188	control	treat	OK	28.7704	19.1906	-0.584186	-4.12764	5e-05	0.000114944	yes
C6orf132	C6orf132	C6orf132	chr6:42068856-42110715	control	treat	OK	2.14551	3.43756	0.680063	4.58073	5e-05	0.000114944	yes
C6orf141	C6orf141	C6orf141	chr6:49518112-49519808	control	treat	OK	1.03992	0.510416	-1.02673	-2.06664	5e-05	0.000114944	yes
C6orf170	C6orf170	C6orf170	chr6:121400626-121655644	control	treat	OK	2.53801	1.99422	-0.347873	-2.4017	5e-05	0.000114944	yes
C6orf211	C6orf211	C6orf211	chr6:151773421-151791232	control	treat	OK	17.7158	14.024	-0.337133	-2.8605	5e-05	0.000114944	yes
C6orf225	C6orf225	C6orf225	chr6:112391859-112423993	control	treat	OK	4.7106	3.24528	-0.537571	-2.40749	5e-05	0.000114944	yes
C6orf226	C6orf226	C6orf226	chr6:42858002-42858554	control	treat	OK	24.9404	17.48	-0.512776	-2.56792	5e-05	0.000114944	yes
C6orf57	C6orf57	C6orf57	chr6:71276624-71298606	control	treat	OK	13.681	8.35167	-0.712038	-2.79119	5e-05	0.000114944	yes
C6orf70	C6orf70	C6orf70	chr6:170151720-170181617	control	treat	OK	3.33461	5.24217	0.652644	3.79732	5e-05	0.000114944	yes
C6orf72	C6orf72	C6orf72	chr6:149887527-149912067	control	treat	OK	29.0856	35.7448	0.297427	2.2659	5e-05	0.000114944	yes
C6orf89	C6orf89	C6orf89	chr6:36853639-36896740	control	treat	OK	19.8049	14.8549	-0.414921	-3.46028	5e-05	0.000114944	yes
C7orf41	C7orf41	C7orf41	chr7:30174551-30202381	control	treat	OK	1.51495	2.86641	0.91997	5.99701	5e-05	0.000114944	yes
C7orf42	C7orf42	C7orf42	chr7:66386202-66423538	control	treat	OK	21.0645	25.4897	0.275095	2.32501	5e-05	0.000114944	yes
C7orf43	C7orf43	C7orf43	chr7:99752042-99756302	control	treat	OK	9.45419	7.06938	-0.41937	-2.85179	5e-05	0.000114944	yes
C7orf60	C7orf60	C7orf60	chr7:112459201-112579932	control	treat	OK	5.85791	3.86812	-0.598754	-4.54609	5e-05	0.000114944	yes
C8orf42	C8orf42	C8orf42	chr8:439789-495781	control	treat	OK	5.18196	4.34423	-0.254398	-1.75183	5e-05	0.000114944	yes
C9orf100	C9orf100	C9orf100	chr9:35658286-35665278	control	treat	OK	5.39023	3.97456	-0.439552	-2.39043	5e-05	0.000114944	yes
C9orf103	C9orf103	C9orf103	chr9:86238032-86259045	control	treat	OK	6.54449	4.76206	-0.458694	-2.06798	5e-05	0.000114944	yes
C9orf142	C9orf142	C9orf142	chr9:139886869-139888428	control	treat	OK	45.5928	61.5487	0.432922	3.30492	5e-05	0.000114944	yes
C9orf25	C9orf25	C9orf25	chr9:34398181-34458568	control	treat	OK	9.88948	17.0768	0.788072	6.02173	5e-05	0.000114944	yes
C9orf3	C9orf3	C9orf3	chr9:97488950-97849500	control	treat	OK	10.5617	13.313	0.333999	2.4877	5e-05	0.000114944	yes
C9orf40	C9orf40	C9orf40	chr9:77561498-77567802	control	treat	OK	21.6472	17.0774	-0.342086	-2.70859	5e-05	0.000114944	yes
C9orf41	C9orf41	C9orf41	chr9:77597872-77643310	control	treat	OK	13.4373	10.668	-0.332961	-2.52151	5e-05	0.000114944	yes
C9orf46	C9orf46	C9orf46	chr9:5357966-5437937	control	treat	OK	22.799	18.4233	-0.307438	-2.19475	5e-05	0.000114944	yes
C9orf80	C9orf80	C9orf80	chr9:115448790-115480387	control	treat	OK	14.2077	12.0664	-0.235676	-1.6834	5e-05	0.000114944	yes
C9orf82	C9orf82	C9orf82	chr9:26840682-26892826	control	treat	OK	16.339	12.0438	-0.440033	-3.80206	5e-05	0.000114944	yes
C9orf85	C9orf85	C9orf85	chr9:74526422-74588371	control	treat	OK	5.5607	4.49646	-0.306478	-1.72176	5e-05	0.000114944	yes
C9orf86	C9orf86	C9orf86	chr9:139690789-139735639	control	treat	OK	68.4634	82.159	0.263087	2.26031	5e-05	0.000114944	yes
C9orf89	C9orf89	C9orf89	chr9:95858449-95875565	control	treat	OK	20.2512	25.6763	0.342425	2.23539	5e-05	0.000114944	yes
C9orf9	C9orf9	C9orf9	chr9:135754289-135765418	control	treat	OK	12.7809	9.53138	-0.423229	-1.88088	5e-05	0.000114944	yes
C9orf93	C9orf93	C9orf93	chr9:15553096-15971897	control	treat	OK	1.21022	0.695212	-0.799749	-3.52104	5e-05	0.000114944	yes
CA12	CA12	CA12	chr15:63615729-63674075	control	treat	OK	3.0558	8.00851	1.38999	9.46888	5e-05	0.000114944	yes
CA9	CA9	CA9	chr9:35673914-35681154	control	treat	OK	22.5612	44.6209	0.983878	7.60485	5e-05	0.000114944	yes
CAB39L	CAB39L	CAB39L	chr13:49882785-50018221	control	treat	OK	2.00463	1.48988	-0.428138	-2.28919	5e-05	0.000114944	yes
CABLES1	CABLES1	CABLES1	chr18:20714527-20840434	control	treat	OK	0.668479	1.14008	0.770184	3.01884	5e-05	0.000114944	yes
CABLES2	CABLES2	CABLES2	chr20:60963685-60982339	control	treat	OK	5.49653	6.84709	0.316971	2.16886	5e-05	0.000114944	yes
CABYR	CABYR	CABYR	chr18:21718954-21741564	control	treat	OK	6.19311	4.27513	-0.534694	-2.55203	5e-05	0.000114944	yes
CACHD1	CACHD1	CACHD1	chr1:64936475-65158741	control	treat	OK	0.397924	1.27357	1.67831	6.57358	5e-05	0.000114944	yes
CACNA1G	CACNA1G	CACNA1G	chr17:48633567-48704832	control	treat	OK	0.533203	1.38293	1.37497	5.0461	5e-05	0.000114944	yes
CACNA1H	CACNA1H	CACNA1H	chr16:1203240-1275254	control	treat	OK	5.68997	11.7669	1.04825	8.46448	5e-05	0.000114944	yes
CACNA2D1	CACNA2D1	CACNA2D1	chr7:81579417-82073031	control	treat	OK	6.2915	7.30925	0.21632	1.63925	5e-05	0.000114944	yes
CACNB1	CACNB1	CACNB1	chr17:37329708-37353956	control	treat	OK	3.92792	5.42278	0.465266	2.71478	5e-05	0.000114944	yes
CACNB3	CACNB3	CACNB3	chr12:49208214-49222726	control	treat	OK	15.4928	21.9551	0.502961	3.90733	5e-05	0.000114944	yes
CACNG8	CACNG8	CACNG8	chr19:54466289-54493469	control	treat	OK	1.29506	1.76786	0.448989	2.79209	5e-05	0.000114944	yes
CAD	CAD	CAD	chr2:27440257-27466654	control	treat	OK	38.2985	44.426	0.214117	1.84549	5e-05	0.000114944	yes
CADPS2	CADPS2	CADPS2	chr7:121958477-122526813	control	treat	OK	1.22869	0.748023	-0.715973	-3.74157	5e-05	0.000114944	yes
CALCRL	CALCRL	CALCRL	chr2:188207848-188313021	control	treat	OK	1.67312	0.540646	-1.62978	-8.8282	5e-05	0.000114944	yes
CALM1	CALM1	CALM1	chr14:90863326-90874619	control	treat	OK	45.138	52.8431	0.227373	2.00194	5e-05	0.000114944	yes
CALM2	CALM2	CALM2	chr2:47387220-47403740	control	treat	OK	363.063	309.821	-0.228785	-1.97217	5e-05	0.000114944	yes
CALR	CALR	CALR	chr19:13049413-13055304	control	treat	OK	678.052	793.413	0.226677	1.77962	5e-05	0.000114944	yes
CALU	CALU	CALU	chr7:128379345-128415844	control	treat	OK	51.7307	65.9724	0.35084	3.02932	5e-05	0.000114944	yes
CAMK1D	CAMK1D	CAMK1D	chr10:12391582-12871733	control	treat	OK	2.30983	3.94656	0.772809	3.32591	5e-05	0.000114944	yes
CAMK2D	CAMK2D	CAMK2D	chr4:114372187-114683083	control	treat	OK	9.68038	6.44951	-0.585875	-2.91088	5e-05	0.000114944	yes
CAMK2N1	CAMK2N1	CAMK2N1	chr1:20808883-20812728	control	treat	OK	1.22019	2.52288	1.04796	4.45006	5e-05	0.000114944	yes
CAMK2N2	CAMK2N2	CAMK2N2	chr3:183967444-184010819	control	treat	OK	5.46752	10.1703	0.895404	2.68465	5e-05	0.000114944	yes
CAMKK1	CAMKK1	CAMKK1	chr17:3763616-3796337	control	treat	OK	4.79396	8.54808	0.834382	5.66439	5e-05	0.000114944	yes
CAMLG	CAMLG	CAMLG	chr5:134074169-134087850	control	treat	OK	11.3835	18.6404	0.711486	5.4268	5e-05	0.000114944	yes
CAMSAP2	CAMSAP2	CAMSAP2	chr1:200708685-200829831	control	treat	OK	19.3145	16.2524	-0.249037	-2.29206	5e-05	0.000114944	yes
CAND1	CAND1	CAND1	chr12:67663060-67708388	control	treat	OK	41.7782	48.9701	0.22915	2.04729	5e-05	0.000114944	yes
CAND2	CAND2	CAND2	chr3:12838170-12876313	control	treat	OK	1.59637	2.25837	0.500487	2.51063	5e-05	0.000114944	yes
CANX	CANX	CANX	chr5:179125929-179158639	control	treat	OK	170.755	206.033	0.270951	2.25092	5e-05	0.000114944	yes
CAPN2	CAPN2	CAPN2	chr1:223889294-223963720	control	treat	OK	149.127	176.521	0.243297	2.01795	5e-05	0.000114944	yes
CAPN5	CAPN5	CAPN5	chr11:76777991-76837198	control	treat	OK	4.00597	6.05889	0.596902	4.21093	5e-05	0.000114944	yes
CAPNS1	CAPNS1	CAPNS1	chr19:36630917-36641255	control	treat	OK	147.468	269.771	0.871335	7.44054	5e-05	0.000114944	yes
CAPRIN2	CAPRIN2	CAPRIN2	chr12:30862485-30907448	control	treat	OK	10.5581	15.2043	0.526126	4.21551	5e-05	0.000114944	yes
CAPS2	CAPS2	CAPS2	chr12:75669758-75723836	control	treat	OK	1.58243	0.578997	-1.45051	-4.99836	5e-05	0.000114944	yes
CARD11	CARD11	CARD11	chr7:2945709-3083509	control	treat	OK	2.42822	2.96375	0.287526	1.63105	5e-05	0.000114944	yes
CARD6	CARD6	CARD6	chr5:40841409-40855456	control	treat	OK	1.94056	1.02983	-0.914067	-4.83818	5e-05	0.000114944	yes
CARM1	CARM1	CARM1	chr19:10982252-11039357	control	treat	OK	48.579	67.738	0.479633	3.5905	5e-05	0.000114944	yes
CARS	CARS	CARS	chr11:3022151-3078681	control	treat	OK	19.9126	25.4924	0.356385	2.74367	5e-05	0.000114944	yes
CARS2	CARS2	CARS2	chr13:111293756-111358480	control	treat	OK	11.4187	20.2889	0.829296	5.74203	5e-05	0.000114944	yes
CASC3	CASC3	CASC3	chr17:38296506-38328431	control	treat	OK	23.5219	39.1489	0.734965	6.10114	5e-05	0.000114944	yes
CASC4	CASC4	CASC4	chr15:44580908-44707959	control	treat	OK	21.8342	25.7082	0.235638	2.05193	5e-05	0.000114944	yes
CASC5	CASC5	CASC5	chr15:40886446-40954881	control	treat	OK	8.27173	6.8688	-0.268131	-2.36001	5e-05	0.000114944	yes
CASK	CASK	CASK	chrX:41374188-41782287	control	treat	OK	2.35295	3.69865	0.652527	4.77929	5e-05	0.000114944	yes
CASKIN1	CASKIN1	CASKIN1	chr16:2205798-2246465	control	treat	OK	1.51415	3.60249	1.25049	2.32758	5e-05	0.000114944	yes
CASP1	CASP1	CASP1	chr11:104896236-104972158	control	treat	OK	3.58318	1.78599	-1.00452	-1.95547	5e-05	0.000114944	yes
CASP3	CASP3	CASP3	chr4:185548849-185570629	control	treat	OK	34.1817	27.0703	-0.336509	-3.01258	5e-05	0.000114944	yes
CASP4	CASP4	CASP4	chr11:104813593-104839325	control	treat	OK	26.7043	22.4759	-0.248697	-1.83007	5e-05	0.000114944	yes
CASP6	CASP6	CASP6	chr4:110609784-110624629	control	treat	OK	11.9472	8.58609	-0.476596	-3.22756	5e-05	0.000114944	yes
CASP7	CASP7	CASP7	chr10:115438934-115490664	control	treat	OK	13.8791	10.6678	-0.379648	-2.83636	5e-05	0.000114944	yes
CASP8	CASP8	CASP8	chr2:202098165-202152434	control	treat	OK	15.9441	12.2094	-0.385034	-2.57039	5e-05	0.000114944	yes
CASP9	CASP9	CASP9	chr1:15818768-15851285	control	treat	OK	11.8496	9.23824	-0.359149	-2.37723	5e-05	0.000114944	yes
CASZ1	CASZ1	CASZ1	chr1:10696665-10856707	control	treat	OK	2.50038	1.6967	-0.559418	-2.8154	5e-05	0.000114944	yes
CBLL1	CBLL1	CBLL1	chr7:107384278-107402083	control	treat	OK	6.60732	5.29409	-0.319682	-2.49614	5e-05	0.000114944	yes
CBLN2	CBLN2	CBLN2	chr18:70203914-70211723	control	treat	OK	0.413545	1.38353	1.74224	5.04926	5e-05	0.000114944	yes
CBR3	CBR3	CBR3	chr21:37504064-37528606	control	treat	OK	8.39811	13.4704	0.681652	3.36377	5e-05	0.000114944	yes
CBR4	CBR4	CBR4	chr4:169908741-169931468	control	treat	OK	8.42526	6.62536	-0.346722	-2.92247	5e-05	0.000114944	yes
CBS	CBS	CBS	chr21:44473300-44496472	control	treat	OK	32.3084	53.746	0.734247	5.98156	5e-05	0.000114944	yes
CBX2	CBX2	CBX2	chr17:77751976-77761449	control	treat	OK	11.8486	14.6174	0.302967	2.20595	5e-05	0.000114944	yes
CBX4	CBX4	CBX4	chr17:77806954-77813213	control	treat	OK	14.6175	20.2588	0.470854	3.7377	5e-05	0.000114944	yes
CBX5	CBX5	CBX5	chr12:54624730-54673915	control	treat	OK	44.1095	34.6704	-0.347387	-2.97841	5e-05	0.000114944	yes
CBX6	CBX6	CBX6	chr22:39260247-39268258	control	treat	OK	83.6714	62.9554	-0.410405	-3.65525	5e-05	0.000114944	yes
CBX7	CBX7	CBX7	chr22:39526778-39548538	control	treat	OK	7.79402	6.27856	-0.311934	-2.22662	5e-05	0.000114944	yes
CC2D1B	CC2D1B	CC2D1B	chr1:52816264-52831877	control	treat	OK	12.3715	10.4385	-0.245101	-1.96019	5e-05	0.000114944	yes
CCAR1	CCAR1	CCAR1	chr10:70480970-70551309	control	treat	OK	34.401	26.4729	-0.377936	-3.34703	5e-05	0.000114944	yes
CCBE1	CCBE1	CCBE1	chr18:57098170-57364644	control	treat	OK	3.35987	4.57091	0.444077	3.33531	5e-05	0.000114944	yes
CCDC109B	CCDC109B	CCDC109B	chr4:110481354-110608872	control	treat	OK	29.5723	36.7592	0.313857	2.4011	5e-05	0.000114944	yes
CCDC111	CCDC111	CCDC111	chr4:185570766-185655286	control	treat	OK	13.0996	9.19676	-0.510326	-1.78086	5e-05	0.000114944	yes
CCDC113	CCDC113	CCDC113	chr16:58283839-58328951	control	treat	OK	9.30219	7.23823	-0.361933	-2.80948	5e-05	0.000114944	yes
CCDC115	CCDC115	CCDC115	chr2:131095815-131099922	control	treat	OK	20.4377	15.0635	-0.440171	-3.07708	5e-05	0.000114944	yes
CCDC117	CCDC117	CCDC117	chr22:29168661-29185283	control	treat	OK	29.3817	13.9964	-1.06987	-9.22675	5e-05	0.000114944	yes
CCDC125	CCDC125	CCDC125	chr5:68576518-68616410	control	treat	OK	3.51463	2.46144	-0.513871	-3.37429	5e-05	0.000114944	yes
CCDC127	CCDC127	CCDC127	chr5:204874-218297	control	treat	OK	20.4527	16.7989	-0.283921	-1.94366	5e-05	0.000114944	yes
CCDC132	CCDC132	CCDC132	chr7:92861652-92988338	control	treat	OK	5.13935	4.02409	-0.352922	-2.28204	5e-05	0.000114944	yes
CCDC136	CCDC136	CCDC136	chr7:128431463-128462187	control	treat	OK	1.39069	2.63593	0.922511	3.00758	5e-05	0.000114944	yes
CCDC14	CCDC14	CCDC14	chr3:123632273-123680255	control	treat	OK	22.4775	18.4334	-0.286164	-2.53232	5e-05	0.000114944	yes
CCDC144B	CCDC144B	CCDC144B	chr17:18441114-18528930	control	treat	OK	1.24347	0.820934	-0.599031	-3.83783	5e-05	0.000114944	yes
CCDC149	CCDC149	CCDC149	chr4:24807738-24981826	control	treat	OK	0.963131	2.04029	1.08297	5.03692	5e-05	0.000114944	yes
CCDC150	CCDC150	CCDC150	chr2:197504355-197597530	control	treat	OK	2.94144	2.3404	-0.329772	-1.99265	5e-05	0.000114944	yes
CCDC165	CCDC165	CCDC165	chr18:8717368-8832775	control	treat	OK	3.69775	4.61982	0.321191	2.19598	5e-05	0.000114944	yes
CCDC167	CCDC167	CCDC167	chr6:37450696-37467700	control	treat	OK	49.7368	34.9976	-0.507056	-3.3188	5e-05	0.000114944	yes
CCDC18	CCDC18	CCDC18	chr1:93646280-93744287	control	treat	OK	5.68841	4.64293	-0.29299	-2.21627	5e-05	0.000114944	yes
CCDC25	CCDC25	CCDC25	chr8:27590832-27630170	control	treat	OK	12.0528	8.19219	-0.557044	-4.55639	5e-05	0.000114944	yes
CCDC28B	CCDC28B	CCDC28B	chr1:32666201-32670991	control	treat	OK	32.3608	21.9794	-0.558096	-3.66533	5e-05	0.000114944	yes
CCDC34	CCDC34	CCDC34	chr11:27360060-27384795	control	treat	OK	25.7403	20.5627	-0.323996	-2.44337	5e-05	0.000114944	yes
CCDC43	CCDC43	CCDC43	chr17:42754804-42767165	control	treat	OK	22.0234	17.776	-0.309109	-2.49171	5e-05	0.000114944	yes
CCDC50	CCDC50	CCDC50	chr3:190984943-191116459	control	treat	OK	23.9389	18.8063	-0.348145	-3.17906	5e-05	0.000114944	yes
CCDC56	CCDC56	CCDC56	chr17:40949651-40950704	control	treat	OK	68.9857	52.8783	-0.38362	-2.77838	5e-05	0.000114944	yes
CCDC57	CCDC57	CCDC57	chr17:80059345-80170689	control	treat	OK	5.66613	7.22083	0.349801	2.29291	5e-05	0.000114944	yes
CCDC71	CCDC71	CCDC71	chr3:49199967-49203785	control	treat	OK	17.0683	20.7535	0.282037	2.09212	5e-05	0.000114944	yes
CCDC71L	CCDC71L	CCDC71L	chr7:106297210-106301634	control	treat	OK	6.05249	5.10427	-0.245826	-1.9553	5e-05	0.000114944	yes
CCDC74A	CCDC74A	CCDC74A	chr2:132285491-132291239	control	treat	OK	9.7198	12.6449	0.379563	2.4111	5e-05	0.000114944	yes
CCDC74B	CCDC74B	CCDC74B	chr2:130887195-130902631	control	treat	OK	7.24975	9.41067	0.376366	2.03876	5e-05	0.000114944	yes
CCDC75	CCDC75	CCDC75	chr2:37311593-37323738	control	treat	OK	12.654	9.89773	-0.354421	-2.37322	5e-05	0.000114944	yes
CCDC77	CCDC77	CCDC77	chr12:389222-551806	control	treat	OK	12.1222	8.87628	-0.449629	-1.70915	5e-05	0.000114944	yes
CCDC8	CCDC8	CCDC8	chr19:46913585-46916919	control	treat	OK	9.03712	11.0176	0.285874	2.08245	5e-05	0.000114944	yes
CCDC82	CCDC82	CCDC82	chr11:96085928-96123083	control	treat	OK	12.5806	10.3741	-0.278217	-2.37538	5e-05	0.000114944	yes
CCDC85C	CCDC85C	CCDC85C	chr14:99947738-100070727	control	treat	OK	15.2612	21.4365	0.490197	2.80852	5e-05	0.000114944	yes
CCDC86	CCDC86	CCDC86	chr11:60609428-60623444	control	treat	OK	35.1342	44.2251	0.33199	2.77678	5e-05	0.000114944	yes
CCDC88A	CCDC88A	CCDC88A	chr2:55514977-55647057	control	treat	OK	19.0891	15.8407	-0.269106	-2.43166	5e-05	0.000114944	yes
CCDC88C	CCDC88C	CCDC88C	chr14:91737666-91884188	control	treat	OK	1.48944	3.28331	1.14038	7.1573	5e-05	0.000114944	yes
CCDC9	CCDC9	CCDC9	chr19:47759730-47775210	control	treat	OK	11.5689	15.1261	0.386792	2.667	5e-05	0.000114944	yes
CCDC90B	CCDC90B	CCDC90B	chr11:82972501-82997377	control	treat	OK	28.6768	20.6419	-0.474308	-3.59979	5e-05	0.000114944	yes
CCDC97	CCDC97	CCDC97	chr19:41816093-41830788	control	treat	OK	15.655	13.0809	-0.259158	-2.01233	5e-05	0.000114944	yes
CCDC99	CCDC99	CCDC99	chr5:169010637-169031781	control	treat	OK	51.4788	40.9434	-0.330345	-2.86435	5e-05	0.000114944	yes
CCHCR1	CCHCR1	CCHCR1	chr6_qbl_hap6:2406049-2421866	control	treat	OK	3.02384	2.12474	-0.509099	-2.37104	5e-05	0.000114944	yes
CCNA2	CCNA2	CCNA2	chr4:122722471-122745088	control	treat	OK	64.5732	52.3676	-0.302262	-2.27965	5e-05	0.000114944	yes
CCNB1	CCNB1	CCNB1	chr5:68462836-68474070	control	treat	OK	131.592	97.0745	-0.438909	-3.7405	5e-05	0.000114944	yes
CCNB1IP1	CCNB1IP1	CCNB1IP1	chr14:20779528-20801457	control	treat	OK	37.3424	28.9074	-0.369376	-2.79464	5e-05	0.000114944	yes
CCNB2	CCNB2	CCNB2	chr15:59397283-59417244	control	treat	OK	82.4094	67.661	-0.284485	-2.36159	5e-05	0.000114944	yes
CCNB3	CCNB3	CCNB3	chrX:50027539-50094911	control	treat	OK	1.08607	0.481205	-1.17439	-2.85819	5e-05	0.000114944	yes
CCNC	CCNC	CCNC	chr6:99990262-100016690	control	treat	OK	34.6474	26.2422	-0.400859	-3.66868	5e-05	0.000114944	yes
CCND1	CCND1	CCND1	chr11:69455872-69469242	control	treat	OK	96.9081	112.856	0.219798	1.867	5e-05	0.000114944	yes
CCND2	CCND2	CCND2	chr12:4382901-4414522	control	treat	OK	140.464	216.771	0.625974	4.93445	5e-05	0.000114944	yes
CCNDBP1	CCNDBP1	CCNDBP1	chr15:43477465-43489375	control	treat	OK	7.73793	6.51494	-0.248196	-1.92746	5e-05	0.000114944	yes
CCNF	CCNF	CCNF	chr16:2479394-2508859	control	treat	OK	28.5608	24.0863	-0.245819	-2.0463	5e-05	0.000114944	yes
CCNG1	CCNG1	CCNG1	chr5:162864576-162872022	control	treat	OK	94.8248	80.6053	-0.234389	-2.09373	5e-05	0.000114944	yes
CCNG2	CCNG2	CCNG2	chr4:78078356-78091213	control	treat	OK	8.56101	5.97219	-0.51952	-4.17828	5e-05	0.000114944	yes
CCNH	CCNH	CCNH	chr5:86690078-86708850	control	treat	OK	23.4846	19.643	-0.257704	-1.87651	5e-05	0.000114944	yes
CCNJ	CCNJ	CCNJ	chr10:97471535-97849992	control	treat	OK	4.01564	6.41187	0.675117	3.26671	5e-05	0.000114944	yes
CCNJL	CCNJL	CCNJL	chr5:159678670-159739573	control	treat	OK	2.91019	2.07288	-0.489479	-2.59553	5e-05	0.000114944	yes
CCNT2	CCNT2	CCNT2	chr2:135676391-135716915	control	treat	OK	7.08057	5.98473	-0.24258	-2.08005	5e-05	0.000114944	yes
CCNY	CCNY	CCNY	chr10:35535952-35860847	control	treat	OK	36.5214	31.0448	-0.234388	-2.04533	5e-05	0.000114944	yes
CCNYL1	CCNYL1	CCNYL1	chr2:208576263-208620896	control	treat	OK	8.19438	6.43291	-0.349162	-2.6503	5e-05	0.000114944	yes
CCP110	CCP110	CCP110	chr16:19535178-19564728	control	treat	OK	12.4618	10.3058	-0.274054	-2.35414	5e-05	0.000114944	yes
CCR1	CCR1	CCR1	chr3:46243199-46249832	control	treat	OK	4.18799	5.15147	0.298726	1.90545	5e-05	0.000114944	yes
CCR10	CCR10	CCR10	chr17:40831419-40833845	control	treat	OK	13.8054	17.41	0.334689	2.17752	5e-05	0.000114944	yes
CCT8	CCT8	CCT8	chr21:30428647-30446010	control	treat	OK	103.559	147.971	0.514867	4.43791	5e-05	0.000114944	yes
CD151	CD151	CD151	chr11:832951-838835	control	treat	OK	191.695	276.853	0.530307	4.85883	5e-05	0.000114944	yes
CD163L1	CD163L1	CD163L1	chr12:7507556-7596749	control	treat	OK	1.02171	0.25265	-2.01578	-5.91883	5e-05	0.000114944	yes
CD164	CD164	CD164	chr6:109687716-109703762	control	treat	OK	120.904	93.9585	-0.363769	-3.26372	5e-05	0.000114944	yes
CD248	CD248	CD248	chr11:66081957-66084515	control	treat	OK	4.38089	6.53034	0.575932	3.59693	5e-05	0.000114944	yes
CD274	CD274	CD274	chr9:5450502-5470567	control	treat	OK	4.57658	6.91751	0.595982	4.31825	5e-05	0.000114944	yes
CD276	CD276	CD276	chr15:73976621-74006859	control	treat	OK	26.2472	35.7189	0.444525	3.57559	5e-05	0.000114944	yes
CD2AP	CD2AP	CD2AP	chr6:47445524-47594996	control	treat	OK	30.1923	21.1986	-0.510214	-4.70451	5e-05	0.000114944	yes
CD320	CD320	CD320	chr19:8367010-8373240	control	treat	OK	63.2064	86.8473	0.458411	3.93399	5e-05	0.000114944	yes
CD40	CD40	CD40	chr20:44746905-44758384	control	treat	OK	4.23558	5.37496	0.343697	1.73738	5e-05	0.000114944	yes
CD44	CD44	CD44	chr11:35160416-35253949	control	treat	OK	127.959	220.739	0.786658	6.34519	5e-05	0.000114944	yes
CD55	CD55	CD55	chr1:207494816-207534311	control	treat	OK	7.65147	5.45614	-0.487856	-3.62652	5e-05	0.000114944	yes
CD59	CD59	CD59	chr11:33724555-33758025	control	treat	OK	41.2332	66.0495	0.679742	5.69389	5e-05	0.000114944	yes
CD70	CD70	CD70	chr19:6585849-6591163	control	treat	OK	17.7483	23.7546	0.420527	2.70163	5e-05	0.000114944	yes
CD81	CD81	CD81	chr11:2398546-2418649	control	treat	OK	168.317	217.879	0.372348	3.22397	5e-05	0.000114944	yes
CD82	CD82	CD82	chr11:44587140-44641315	control	treat	OK	46.4284	56.8765	0.292826	2.43636	5e-05	0.000114944	yes
CD9	CD9	CD9	chr12:6309481-6347437	control	treat	OK	16.3437	22.9762	0.491408	3.41303	5e-05	0.000114944	yes
CDADC1	CDADC1	CDADC1	chr13:49822046-49867622	control	treat	OK	2.30875	1.49227	-0.629604	-2.82857	5e-05	0.000114944	yes
CDAN1	CDAN1	CDAN1	chr15:43015759-43029417	control	treat	OK	11.5672	9.3881	-0.301129	-2.33928	5e-05	0.000114944	yes
CDC14A	CDC14A	CDC14A	chr1:100818022-100985833	control	treat	OK	2.76552	3.63421	0.394091	2.50411	5e-05	0.000114944	yes
CDC23	CDC23	CDC23	chr5:137514416-137549032	control	treat	OK	32.1375	25.623	-0.326819	-1.94594	5e-05	0.000114944	yes
CDC25A	CDC25A	CDC25A	chr3:48198667-48229801	control	treat	OK	35.7155	25.6381	-0.478262	-3.95107	5e-05	0.000114944	yes
CDC25C	CDC25C	CDC25C	chr5:137620958-137667516	control	treat	OK	13.7397	9.23822	-0.572662	-3.96809	5e-05	0.000114944	yes
CDC27	CDC27	CDC27	chr17:45195310-45266665	control	treat	OK	53.613	41.9952	-0.352359	-3.13057	5e-05	0.000114944	yes
CDC40	CDC40	CDC40	chr6:110501623-110553422	control	treat	OK	8.43328	6.94303	-0.280528	-2.35558	5e-05	0.000114944	yes
CDC42BPA	CDC42BPA	CDC42BPA	chr1:227177565-227505826	control	treat	OK	10.5224	8.39217	-0.326353	-2.81179	5e-05	0.000114944	yes
CDC42EP1	CDC42EP1	CDC42EP1	chr22:37956470-37965410	control	treat	OK	49.0372	67.2814	0.456331	4.02571	5e-05	0.000114944	yes
CDC42EP2	CDC42EP2	CDC42EP2	chr11:65082288-65089900	control	treat	OK	10.1659	13.4122	0.399819	2.79116	5e-05	0.000114944	yes
CDC42EP3	CDC42EP3	CDC42EP3	chr2:37870742-37899326	control	treat	OK	23.1144	38.8451	0.748942	6.39702	5e-05	0.000114944	yes
CDC42EP4	CDC42EP4	CDC42EP4	chr17:71279762-71308143	control	treat	OK	30.8739	36.3764	0.236616	1.94452	5e-05	0.000114944	yes
CDC42EP5	CDC42EP5	CDC42EP5	chr19:54976209-54984422	control	treat	OK	43.4809	54.3622	0.322224	2.36813	5e-05	0.000114944	yes
CDC5L	CDC5L	CDC5L	chr6:44355250-44418161	control	treat	OK	23.8266	20.1937	-0.238673	-2.14648	5e-05	0.000114944	yes
CDC7	CDC7	CDC7	chr1:91966403-91991321	control	treat	OK	15.6435	13.3877	-0.224656	-1.87609	5e-05	0.000114944	yes
CDC73	CDC73	CDC73	chr1:193091087-193223942	control	treat	OK	13.7801	15.8087	0.198134	1.85117	5e-05	0.000114944	yes
CDCA3	CDCA3	CDCA3	chr12:6957971-6960456	control	treat	OK	33.7593	26.7443	-0.336051	-2.4465	5e-05	0.000114944	yes
CDCA4	CDCA4	CDCA4	chr14:105475909-105487425	control	treat	OK	27.272	33.2842	0.287416	2.37165	5e-05	0.000114944	yes
CDCA7	CDCA7	CDCA7	chr2:174219560-174233718	control	treat	OK	21.6398	27.3497	0.337837	2.76361	5e-05	0.000114944	yes
CDCA8	CDCA8	CDCA8	chr1:38158158-38175391	control	treat	OK	60.9143	44.082	-0.466592	-3.87769	5e-05	0.000114944	yes
CDCP1	CDCP1	CDCP1	chr3:45123768-45187914	control	treat	OK	22.2652	44.6476	1.00379	7.26008	5e-05	0.000114944	yes
CDH13	CDH13	CDH13	chr16:82660398-83830215	control	treat	OK	6.44884	8.27476	0.359679	1.83938	5e-05	0.000114944	yes
CDH2	CDH2	CDH2	chr18:25530929-25757445	control	treat	OK	22.8006	29.5665	0.374892	3.22302	5e-05	0.000114944	yes
CDH24	CDH24	CDH24	chr14:23516269-23526747	control	treat	OK	9.36979	12.5736	0.424312	3.18185	5e-05	0.000114944	yes
CDIPT	CDIPT	CDIPT	chr16:29869677-29874578	control	treat	OK	34.8407	40.4013	0.213628	1.73479	5e-05	0.000114944	yes
CDK1	CDK1	CDK1	chr10:62538088-62554610	control	treat	OK	77.3597	60.6144	-0.351922	-3.22268	5e-05	0.000114944	yes
CDK12	CDK12	CDK12	chr17:37617738-37690800	control	treat	OK	15.0187	12.9783	-0.210663	-1.78169	5e-05	0.000114944	yes
CDK14	CDK14	CDK14	chr7:90338711-90839904	control	treat	OK	1.56428	4.01879	1.36126	9.12465	5e-05	0.000114944	yes
CDK16	CDK16	CDK16	chrX:47077527-47089394	control	treat	OK	42.8749	50.1582	0.226355	1.87704	5e-05	0.000114944	yes
CDK18	CDK18	CDK18	chr1:205473683-205501921	control	treat	OK	1.94867	2.83752	0.542139	2.61077	5e-05	0.000114944	yes
CDK19	CDK19	CDK19	chr6:110931180-111136412	control	treat	OK	9.75209	8.18814	-0.252177	-2.12287	5e-05	0.000114944	yes
CDK2	CDK2	CDK2	chr12:56360555-56366568	control	treat	OK	78.7603	64.6236	-0.285406	-2.40405	5e-05	0.000114944	yes
CDK2AP1	CDK2AP1	CDK2AP1	chr12:123745539-123756687	control	treat	OK	84.9455	109.364	0.364523	3.04603	5e-05	0.000114944	yes
CDK2AP2	CDK2AP2	CDK2AP2	chr11:67273967-67276102	control	treat	OK	45.826	60.1854	0.393249	3.23255	5e-05	0.000114944	yes
CDK5RAP2	CDK5RAP2	CDK5RAP2	chr9:123151146-123342437	control	treat	OK	20.2452	17.0021	-0.251868	-2.08663	5e-05	0.000114944	yes
CDK7	CDK7	CDK7	chr5:68530621-68573257	control	treat	OK	16.6483	13.5535	-0.296711	-2.19758	5e-05	0.000114944	yes
CDKAL1	CDKAL1	CDKAL1	chr6:20534687-21232634	control	treat	OK	10.2904	7.42579	-0.470689	-3.50263	5e-05	0.000114944	yes
CDKL1	CDKL1	CDKL1	chr14:50796719-50862617	control	treat	OK	1.14598	1.8556	0.695305	1.90171	5e-05	0.000114944	yes
CDKN1A	CDKN1A	CDKN1A	chr6:36644236-36655116	control	treat	OK	113.478	94.9815	-0.256693	-2.16845	5e-05	0.000114944	yes
CDKN1B	CDKN1B	CDKN1B	chr12:12870301-12875305	control	treat	OK	25.0371	18.8432	-0.410028	-3.31819	5e-05	0.000114944	yes
CDKN2AIPNL	CDKN2AIPNL	CDKN2AIPNL	chr5:133737755-133747598	control	treat	OK	32.6182	27.8029	-0.230439	-1.72831	5e-05	0.000114944	yes
CDKN2B	CDKN2B	CDKN2B	chr9:21994789-22121093	control	treat	OK	3.18962	1.34089	-1.25019	-6.8144	5e-05	0.000114944	yes
CDKN2C	CDKN2C	CDKN2C	chr1:51434366-51440309	control	treat	OK	31.6727	23.7964	-0.412496	-3.12756	5e-05	0.000114944	yes
CDKN3	CDKN3	CDKN3	chr14:54863672-54886934	control	treat	OK	58.8124	104.973	0.835832	6.10004	5e-05	0.000114944	yes
CDR2	CDR2	CDR2	chr16:22357256-22385938	control	treat	OK	7.4695	10.5875	0.503273	3.42798	5e-05	0.000114944	yes
CDR2L	CDR2L	CDR2L	chr17:72983726-73001892	control	treat	OK	9.9298	19.3165	0.959998	7.51125	5e-05	0.000114944	yes
CDS2	CDS2	CDS2	chr20:5107406-5178533	control	treat	OK	13.8702	11.154	-0.314428	-2.63231	5e-05	0.000114944	yes
CDYL2	CDYL2	CDYL2	chr16:80637675-80838175	control	treat	OK	5.07957	7.2958	0.522359	3.16015	5e-05	0.000114944	yes
CEACAM1	CEACAM1	CEACAM1	chr19:43011457-43032661	control	treat	OK	1.44926	1.97886	0.449347	2.22691	5e-05	0.000114944	yes
CEBPA	CEBPA	CEBPA	chr19:33790839-33793430	control	treat	OK	3.36581	5.61621	0.738641	3.91817	5e-05	0.000114944	yes
CEBPB	CEBPB	CEBPB	chr20:48807119-48809227	control	treat	OK	30.2563	42.6681	0.49592	4.27743	5e-05	0.000114944	yes
CEBPG	CEBPG	CEBPG	chr19:33864574-33873592	control	treat	OK	7.10498	9.90833	0.479811	3.75889	5e-05	0.000114944	yes
CECR5	CECR5	CECR5	chr22:17618409-17646335	control	treat	OK	76.3834	94.2542	0.303297	2.58448	5e-05	0.000114944	yes
CECR6	CECR6	CECR6	chr22:17597188-17602257	control	treat	OK	0.961547	1.46239	0.604897	2.62208	5e-05	0.000114944	yes
CELF1	CELF1	CELF1	chr11:47487488-47574792	control	treat	OK	47.5576	40.6845	-0.225198	-1.81663	5e-05	0.000114944	yes
CELSR1	CELSR1	CELSR1	chr22:46756730-46933067	control	treat	OK	5.81589	8.66515	0.575225	4.61882	5e-05	0.000114944	yes
CELSR2	CELSR2	CELSR2	chr1:109792640-109818378	control	treat	OK	3.39074	5.84305	0.785121	5.99985	5e-05	0.000114944	yes
CEND1	CEND1	CEND1	chr11:787109-790126	control	treat	OK	0.29189	1.05076	1.84794	2.97508	5e-05	0.000114944	yes
CENPC1	CENPC1	CENPC1	chr4:68337988-68411256	control	treat	OK	5.13231	3.80116	-0.433169	-3.22891	5e-05	0.000114944	yes
CENPF	CENPF	CENPF	chr1:214776531-214837914	control	treat	OK	40.8968	30.4285	-0.426565	-3.66231	5e-05	0.000114944	yes
CENPK	CENPK	CENPK	chr5:64813592-64858995	control	treat	OK	20.7233	17.7739	-0.221496	-2.06043	5e-05	0.000114944	yes
CENPQ	CENPQ	CENPQ	chr6:49431095-49460820	control	treat	OK	32.0252	17.8384	-0.844225	-6.89486	5e-05	0.000114944	yes
CENPV	CENPV	CENPV	chr17:16245847-16256812	control	treat	OK	29.0312	36.8549	0.344251	2.45451	5e-05	0.000114944	yes
CENPW	CENPW	CENPW	chr6:126661252-126669754	control	treat	OK	93.795	74.753	-0.32738	-2.25227	5e-05	0.000114944	yes
CEP120	CEP120	CEP120	chr5:122680578-122759286	control	treat	OK	7.38065	6.03375	-0.290692	-2.3348	5e-05	0.000114944	yes
CEP128	CEP128	CEP128	chr14:80962820-81405884	control	treat	OK	5.03805	3.91721	-0.363042	-2.56173	5e-05	0.000114944	yes
CEP164	CEP164	CEP164	chr11:117198570-117283982	control	treat	OK	15.4084	11.3313	-0.443408	-3.61174	5e-05	0.000114944	yes
CEP170	CEP170	CEP170	chr1:243287729-243418708	control	treat	OK	16.972	24.0526	0.503033	4.40444	5e-05	0.000114944	yes
CEP19	CEP19	CEP19	chr3:196433147-196439123	control	treat	OK	2.74273	1.95724	-0.486795	-2.31241	5e-05	0.000114944	yes
CEP290	CEP290	CEP290	chr12:88429267-88535993	control	treat	OK	8.9823	6.21108	-0.532242	-3.64979	5e-05	0.000114944	yes
CEP44	CEP44	CEP44	chr4:175157809-175254531	control	treat	OK	11.6947	7.49416	-0.642011	-4.63919	5e-05	0.000114944	yes
CEP55	CEP55	CEP55	chr10:95256368-95288849	control	treat	OK	52.6028	44.2978	-0.247905	-2.14598	5e-05	0.000114944	yes
CEP57	CEP57	CEP57	chr11:95523624-95565857	control	treat	OK	19.8014	16.7241	-0.243673	-2.14559	5e-05	0.000114944	yes
CEP63	CEP63	CEP63	chr3:134196545-134293855	control	treat	OK	8.67549	6.30776	-0.459818	-1.58703	5e-05	0.000114944	yes
CEP70	CEP70	CEP70	chr3:138213186-138313129	control	treat	OK	9.07768	5.80733	-0.644449	-4.73531	5e-05	0.000114944	yes
CEP78	CEP78	CEP78	chr9:80850990-80881983	control	treat	OK	24.0993	20.0382	-0.266239	-2.11737	5e-05	0.000114944	yes
CEP97	CEP97	CEP97	chr3:101443493-101486181	control	treat	OK	7.97101	5.00738	-0.670707	-5.38372	5e-05	0.000114944	yes
CERCAM	CERCAM	CERCAM	chr9:131182758-131199630	control	treat	OK	44.37	69.4287	0.645949	5.65346	5e-05	0.000114944	yes
CERS1	CERS1	CERS1	chr19:18979360-19006953	control	treat	OK	16.2694	30.5305	0.908089	7.1969	5e-05	0.000114944	yes
CERS4	CERS4	CERS4	chr19:8274216-8327304	control	treat	OK	9.03111	13.647	0.595608	3.91491	5e-05	0.000114944	yes
CETN3	CETN3	CETN3	chr5:89689528-89705603	control	treat	OK	33.7094	20.8465	-0.693348	-5.23896	5e-05	0.000114944	yes
CFD	CFD	CFD	chr19:859664-863610	control	treat	OK	7.38968	10.1492	0.457781	2.16726	5e-05	0.000114944	yes
CGN	CGN	CGN	chr1:151483861-151511167	control	treat	OK	0.798579	1.61147	1.01287	4.49697	5e-05	0.000114944	yes
CHAC1	CHAC1	CHAC1	chr15:41245635-41248717	control	treat	OK	1.46617	2.88784	0.977933	3.12708	5e-05	0.000114944	yes
CHAF1A	CHAF1A	CHAF1A	chr19:4402659-4443394	control	treat	OK	34.0798	40.7272	0.257074	2.13043	5e-05	0.000114944	yes
CHCHD10	CHCHD10	CHCHD10	chr22:24105207-24110141	control	treat	OK	134.667	196.978	0.548637	4.90338	5e-05	0.000114944	yes
CHCHD2	CHCHD2	CHCHD2	chr7:56169265-56174187	control	treat	OK	198.632	170.022	-0.224378	-1.86572	5e-05	0.000114944	yes
CHCHD3	CHCHD3	CHCHD3	chr7:132469622-132766828	control	treat	OK	52.161	41.3469	-0.335192	-2.68574	5e-05	0.000114944	yes
CHD1	CHD1	CHD1	chr5:98190907-98262238	control	treat	OK	16.7512	14.3795	-0.220252	-1.99444	5e-05	0.000114944	yes
CHD2	CHD2	CHD2	chr15:93443550-93571237	control	treat	OK	13.5223	11.0407	-0.292511	-2.00283	5e-05	0.000114944	yes
CHD5	CHD5	CHD5	chr1:6161846-6240194	control	treat	OK	1.59429	2.63762	0.726324	4.814	5e-05	0.000114944	yes
CHD6	CHD6	CHD6	chr20:40031169-40247133	control	treat	OK	8.56228	7.34872	-0.220502	-1.81366	5e-05	0.000114944	yes
CHD8	CHD8	CHD8	chr14:21853352-21905457	control	treat	OK	23.1031	17.8554	-0.371728	-3.10118	5e-05	0.000114944	yes
CHD9	CHD9	CHD9	chr16:53088944-53361414	control	treat	OK	6.74672	4.59758	-0.553313	-4.79723	5e-05	0.000114944	yes
CHEK1	CHEK1	CHEK1	chr11:125495030-125550793	control	treat	OK	20.1941	15.9532	-0.340085	-2.71	5e-05	0.000114944	yes
CHFR	CHFR	CHFR	chr12:133416937-133464204	control	treat	OK	20.8405	13.153	-0.664001	-5.07465	5e-05	0.000114944	yes
CHIC1	CHIC1	CHIC1	chrX:72782983-72906937	control	treat	OK	3.94768	1.88724	-1.06472	-8.43711	5e-05	0.000114944	yes
CHID1	CHID1	CHID1	chr11:867858-915058	control	treat	OK	20.558	23.7998	0.21125	1.76438	5e-05	0.000114944	yes
CHML	CHML	CHML	chr1:241695433-241803701	control	treat	OK	6.03359	8.81199	0.546452	4.46924	5e-05	0.000114944	yes
CHMP1A	CHMP1A	CHMP1A	chr16:89710843-89724129	control	treat	OK	48.6072	41.0646	-0.243276	-2.0557	5e-05	0.000114944	yes
CHMP1B	CHMP1B	CHMP1B	chr18:11689135-11883144	control	treat	OK	13.7323	10.8969	-0.333654	-2.50204	5e-05	0.000114944	yes
CHMP2A	CHMP2A	CHMP2A	chr19:59062932-59066486	control	treat	OK	106.224	89.8262	-0.241907	-1.89962	5e-05	0.000114944	yes
CHMP2B	CHMP2B	CHMP2B	chr3:87276412-87304698	control	treat	OK	24.8424	19.0396	-0.3838	-3.45141	5e-05	0.000114944	yes
CHMP4C	CHMP4C	CHMP4C	chr8:82644687-82671748	control	treat	OK	2.16802	1.54685	-0.487047	-2.03788	5e-05	0.000114944	yes
CHMP5	CHMP5	CHMP5	chr9:33264876-33282067	control	treat	OK	25.8917	22.3031	-0.215245	-1.86729	5e-05	0.000114944	yes
CHP	CHP	CHP	chr15:41523436-41574083	control	treat	OK	42.0703	35.2817	-0.253881	-2.1403	5e-05	0.000114944	yes
CHPF	CHPF	CHPF	chr2:220403668-220408487	control	treat	OK	13.4701	71.1062	2.40021	20.0399	5e-05	0.000114944	yes
CHPF2	CHPF2	CHPF2	chr7:150929584-150935905	control	treat	OK	13.1604	17.6628	0.424517	3.41958	5e-05	0.000114944	yes
CHRD	CHRD	CHRD	chr3:184097860-184107617	control	treat	OK	0.696025	1.83528	1.39879	4.88853	5e-05	0.000114944	yes
CHRDL1	CHRDL1	CHRDL1	chrX:109917083-110039286	control	treat	OK	1.78145	5.45776	1.61526	9.96708	5e-05	0.000114944	yes
CHRNA5	CHRNA5	CHRNA5	chr15:78857861-78913637	control	treat	OK	1.66015	2.31143	0.477468	2.72928	5e-05	0.000114944	yes
CHST11	CHST11	CHST11	chr12:104850691-105155792	control	treat	OK	3.00951	5.35941	0.832543	5.8976	5e-05	0.000114944	yes
CHST14	CHST14	CHST14	chr15:40763159-40765357	control	treat	OK	18.4733	25.4882	0.464383	3.58151	5e-05	0.000114944	yes
CHST15	CHST15	CHST15	chr10:125767181-125851930	control	treat	OK	0.267087	1.31451	2.29914	6.75727	5e-05	0.000114944	yes
CHST2	CHST2	CHST2	chr3:142838617-142842856	control	treat	OK	1.99521	2.98369	0.580559	3.40819	5e-05	0.000114944	yes
CHST3	CHST3	CHST3	chr10:73724119-73773322	control	treat	OK	5.69461	8.46588	0.572064	4.40034	5e-05	0.000114944	yes
CHSY1	CHSY1	CHSY1	chr15:101715927-101792137	control	treat	OK	10.4643	13.9853	0.418441	3.3356	5e-05	0.000114944	yes
CHTF8	CHTF8	CHTF8	chr16:69139466-69166493	control	treat	OK	66.2061	45.4723	-0.541976	-4.5683	5e-05	0.000114944	yes
CIB2	CIB2	CIB2	chr15:78396990-78423878	control	treat	OK	11.0769	15.3881	0.474263	3.14872	5e-05	0.000114944	yes
CIRH1A	CIRH1A	CIRH1A	chr16:69166498-69202937	control	treat	OK	37.1245	42.9208	0.209307	1.70525	5e-05	0.000114944	yes
CISD1	CISD1	CISD1	chr10:60028861-60049019	control	treat	OK	11.1855	8.72201	-0.358902	-2.91551	5e-05	0.000114944	yes
CISH	CISH	CISH	chr3:50643884-50649262	control	treat	OK	0.522539	1.55228	1.57077	3.95865	5e-05	0.000114944	yes
CITED1	CITED1	CITED1	chrX:71521487-71527037	control	treat	OK	6.51643	10.0998	0.632167	2.71968	5e-05	0.000114944	yes
CITED2	CITED2	CITED2	chr6:139693396-139695785	control	treat	OK	23.9045	36.6879	0.618021	4.8452	5e-05	0.000114944	yes
CKAP4	CKAP4	CKAP4	chr12:106631658-106641713	control	treat	OK	107.733	134.776	0.323106	2.71817	5e-05	0.000114944	yes
CKAP5	CKAP5	CKAP5	chr11:46765083-46867859	control	treat	OK	50.9888	44.4544	-0.197856	-1.68995	5e-05	0.000114944	yes
CKB	CKB	CKB	chr14:103985994-103989196	control	treat	OK	77.5518	157.742	1.02434	8.98733	5e-05	0.000114944	yes
CKMT1A	CKMT1A	CKMT1A	chr15:43985083-43991420	control	treat	OK	0.806866	1.46221	0.857748	2.1719	5e-05	0.000114944	yes
CKMT1B	CKMT1B	CKMT1B	chr15:43885251-43891604	control	treat	OK	1.38611	2.37206	0.775094	2.49787	5e-05	0.000114944	yes
CKS2	CKS2	CKS2	chr9:91926112-91931618	control	treat	OK	238.952	148.775	-0.683588	-5.67637	5e-05	0.000114944	yes
CLASP1	CLASP1	CLASP1	chr2:122095351-122407052	control	treat	OK	6.98299	10.8006	0.629188	5.0863	5e-05	0.000114944	yes
CLASP2	CLASP2	CLASP2	chr3:33537738-33759705	control	treat	OK	13.4411	8.50452	-0.660348	-5.55413	5e-05	0.000114944	yes
CLCC1	CLCC1	CLCC1	chr1:109419602-109506111	control	treat	OK	10.2216	12.8665	0.331998	2.25468	5e-05	0.000114944	yes
CLCF1	CLCF1	CLCF1	chr11:67085309-67159158	control	treat	OK	3.40128	5.66511	0.736027	2.05761	5e-05	0.000114944	yes
CLCN2	CLCN2	CLCN2	chr3:184053716-184079391	control	treat	OK	2.13731	3.87901	0.859892	2.63982	5e-05	0.000114944	yes
CLCN3	CLCN3	CLCN3	chr4:170541671-170644338	control	treat	OK	24.8782	15.7817	-0.656629	-5.78431	5e-05	0.000114944	yes
CLCN5	CLCN5	CLCN5	chrX:49687224-49863892	control	treat	OK	2.14683	1.77998	-0.270348	-1.93139	5e-05	0.000114944	yes
CLDN1	CLDN1	CLDN1	chr3:190023489-190040235	control	treat	OK	7.28135	2.76586	-1.39648	-9.77422	5e-05	0.000114944	yes
CLDN11	CLDN11	CLDN11	chr3:170136652-170152479	control	treat	OK	52.6936	44.3927	-0.247305	-2.2015	5e-05	0.000114944	yes
CLDN12	CLDN12	CLDN12	chr7:90032647-90045268	control	treat	OK	14.5945	11.4927	-0.34471	-2.88272	5e-05	0.000114944	yes
CLEC16A	CLEC16A	CLEC16A	chr16:11038344-11276046	control	treat	OK	9.78332	8.10298	-0.271872	-1.74442	5e-05	0.000114944	yes
CLIC2	CLIC2	CLIC2	chrX:154505499-154563986	control	treat	OK	1.18809	0.865943	-0.456306	-2.00479	5e-05	0.000114944	yes
CLIC4	CLIC4	CLIC4	chr1:25071759-25170815	control	treat	OK	50.4138	149.324	1.56655	13.7951	5e-05	0.000114944	yes
CLIP1	CLIP1	CLIP1	chr12:122755980-122907116	control	treat	OK	29.6236	21.5309	-0.460336	-3.98802	5e-05	0.000114944	yes
CLIP2	CLIP2	CLIP2	chr7:73703804-73820273	control	treat	OK	9.70826	12.5939	0.375437	3.03019	5e-05	0.000114944	yes
CLIP3	CLIP3	CLIP3	chr19:36505561-36523797	control	treat	OK	12.3345	14.8969	0.272321	2.10573	5e-05	0.000114944	yes
CLIP4	CLIP4	CLIP4	chr2:29338307-29406679	control	treat	OK	20.6223	12.2847	-0.747341	-6.45978	5e-05	0.000114944	yes
CLMP	CLMP	CLMP	chr11:122943032-123066007	control	treat	OK	7.23856	13.0529	0.850601	6.02134	5e-05	0.000114944	yes
CLN6	CLN6	CLN6	chr15:68499329-68522080	control	treat	OK	53.7104	63.2609	0.236111	2.00595	5e-05	0.000114944	yes
CLNS1A	CLNS1A	CLNS1A	chr11:77327195-77348851	control	treat	OK	100.873	88.8533	-0.183036	-1.54569	5e-05	0.000114944	yes
CLOCK	CLOCK	CLOCK	chr4:56298659-56412997	control	treat	OK	6.86392	4.95752	-0.469413	-3.82765	5e-05	0.000114944	yes
CLP1	CLP1	CLP1	chr11:57425215-57429337	control	treat	OK	14.4412	12.1406	-0.250349	-1.70755	5e-05	0.000114944	yes
CLPP	CLPP	CLPP	chr19:6361462-6368915	control	treat	OK	68.2512	116.073	0.766107	6.32316	5e-05	0.000114944	yes
CLSTN1	CLSTN1	CLSTN1	chr1:9711789-9884550	control	treat	OK	54.3464	65.654	0.272699	2.15185	5e-05	0.000114944	yes
CLTA	CLTA	CLTA	chr9:36190852-36212059	control	treat	OK	335.02	276.234	-0.278357	-2.3767	5e-05	0.000114944	yes
CLU	CLU	CLU	chr8:27454433-27472328	control	treat	OK	37.5151	31.4322	-0.255226	-2.08331	5e-05	0.000114944	yes
CMAHP	CMAHP	CMAHP	chr6:25081294-25138620	control	treat	OK	1.06342	0.394896	-1.42917	-3.57824	5e-05	0.000114944	yes
CMAS	CMAS	CMAS	chr12:22199158-22218602	control	treat	OK	32.5705	27.7519	-0.230978	-1.93692	5e-05	0.000114944	yes
CMBL	CMBL	CMBL	chr5:10277706-10308168	control	treat	OK	7.15143	5.99704	-0.253981	-1.88485	5e-05	0.000114944	yes
CMC1	CMC1	CMC1	chr3:28283123-28361263	control	treat	OK	36.763	28.978	-0.343297	-2.17186	5e-05	0.000114944	yes
CMIP	CMIP	CMIP	chr16:81478774-81745367	control	treat	OK	16.743	19.3647	0.209872	1.69591	5e-05	0.000114944	yes
CMPK1	CMPK1	CMPK1	chr1:47799468-47844511	control	treat	OK	58.8826	47.9298	-0.296918	-2.73412	5e-05	0.000114944	yes
CMTM7	CMTM7	CMTM7	chr3:32433162-32496333	control	treat	OK	27.9233	37.5448	0.427144	3.20627	5e-05	0.000114944	yes
CMTM8	CMTM8	CMTM8	chr3:32280170-32411813	control	treat	OK	2.13362	3.64385	0.772158	2.71775	5e-05	0.000114944	yes
CNIH2	CNIH2	CNIH2	chr11:66045695-66051683	control	treat	OK	3.30892	8.46792	1.35565	6.02818	5e-05	0.000114944	yes
CNIH3	CNIH3	CNIH3	chr1:224804178-224928249	control	treat	OK	1.05299	2.00579	0.92968	3.28998	5e-05	0.000114944	yes
CNIH4	CNIH4	CNIH4	chr1:224544594-224563695	control	treat	OK	58.2308	98.3672	0.756395	5.95553	5e-05	0.000114944	yes
CNNM1	CNNM1	CNNM1	chr10:101088855-101154087	control	treat	OK	1.32267	2.38139	0.848349	4.90379	5e-05	0.000114944	yes
CNNM3	CNNM3	CNNM3	chr2:97481990-97501121	control	treat	OK	11.1877	13.419	0.262366	2.07106	5e-05	0.000114944	yes
CNNM4	CNNM4	CNNM4	chr2:97426638-97477628	control	treat	OK	4.03568	7.81796	0.953981	6.6823	5e-05	0.000114944	yes
CNOT1	CNOT1	CNOT1	chr16:58549382-58663750	control	treat	OK	94.553	76.1948	-0.31143	-2.4775	5e-05	0.000114944	yes
CNOT2	CNOT2	CNOT2	chr12:70636773-70748773	control	treat	OK	33.4149	28.7778	-0.215534	-1.88616	5e-05	0.000114944	yes
CNOT3	CNOT3	CNOT3	chr19:54641435-54663446	control	treat	OK	21.4938	40.0451	0.897705	6.91295	5e-05	0.000114944	yes
CNPPD1	CNPPD1	CNPPD1	chr2:220036618-220041702	control	treat	OK	25.1006	29.9872	0.256625	2.00603	5e-05	0.000114944	yes
CNPY3	CNPY3	CNPY3	chr6:42896859-42907008	control	treat	OK	47.9423	55.6507	0.215099	1.78256	5e-05	0.000114944	yes
CNTNAP1	CNTNAP1	CNTNAP1	chr17:40834631-40852011	control	treat	OK	15.5287	20.5673	0.40541	3.3182	5e-05	0.000114944	yes
CNTRL	CNTRL	CNTRL	chr9:123850573-123939886	control	treat	OK	5.95265	3.72895	-0.674762	-5.24622	5e-05	0.000114944	yes
COA5	COA5	COA5	chr2:99215785-99224981	control	treat	OK	15.5371	12.9864	-0.258717	-1.87316	5e-05	0.000114944	yes
COBLL1	COBLL1	COBLL1	chr2:165541257-165697928	control	treat	OK	2.89591	2.26784	-0.3527	-2.47399	5e-05	0.000114944	yes
COBRA1	COBRA1	COBRA1	chr9:140149758-140168000	control	treat	OK	41.2519	69.0677	0.743551	6.49223	5e-05	0.000114944	yes
COG3	COG3	COG3	chr13:46039029-46110833	control	treat	OK	5.44596	4.3022	-0.340112	-2.46543	5e-05	0.000114944	yes
COG4	COG4	COG4	chr16:70514471-70557457	control	treat	OK	41.5038	29.9384	-0.471248	-3.87881	5e-05	0.000114944	yes
COG6	COG6	COG6	chr13:40229763-40365802	control	treat	OK	8.17969	5.68687	-0.524412	-4.07735	5e-05	0.000114944	yes
COIL	COIL	COIL	chr17:55015560-55038411	control	treat	OK	29.7266	20.0163	-0.57058	-4.66335	5e-05	0.000114944	yes
COL12A1	COL12A1	COL12A1	chr6:75794041-75915623	control	treat	OK	3.5287	2.60478	-0.437972	-3.10907	5e-05	0.000114944	yes
COL13A1	COL13A1	COL13A1	chr10:71561643-71718904	control	treat	OK	6.55608	10.5446	0.685592	4.61883	5e-05	0.000114944	yes
COL16A1	COL16A1	COL16A1	chr1:32117847-32169768	control	treat	OK	1.03106	1.49617	0.537147	2.66288	5e-05	0.000114944	yes
COL18A1	COL18A1	COL18A1	chr21:46825096-46933634	control	treat	OK	14.8759	27.9327	0.908976	7.8705	5e-05	0.000114944	yes
COL23A1	COL23A1	COL23A1	chr5:177664616-178017556	control	treat	OK	0.449025	1.19451	1.41155	3.76641	5e-05	0.000114944	yes
COL27A1	COL27A1	COL27A1	chr9:116918230-117072975	control	treat	OK	7.67316	9.49859	0.307893	2.46223	5e-05	0.000114944	yes
COL3A1	COL3A1	COL3A1	chr2:189839098-189877472	control	treat	OK	78.6714	40.6862	-0.9513	-7.9815	5e-05	0.000114944	yes
COL4A2	COL4A2	COL4A2	chr13:110959630-111165373	control	treat	OK	60.2118	71.3108	0.244073	2.07727	5e-05	0.000114944	yes
COL4A6	COL4A6	COL4A6	chrX:107398836-107682704	control	treat	OK	2.15275	2.80244	0.380499	2.50228	5e-05	0.000114944	yes
COL5A1	COL5A1	COL5A1	chr9:137533651-137736688	control	treat	OK	20.8547	48.0527	1.20425	10.1398	5e-05	0.000114944	yes
COL5A2	COL5A2	COL5A2	chr2:189896640-190044605	control	treat	OK	159.086	130.816	-0.282268	-2.25696	5e-05	0.000114944	yes
COL6A1	COL6A1	COL6A1	chr21:47401662-47424963	control	treat	OK	390.777	640.331	0.712474	5.80374	5e-05	0.000114944	yes
COL6A2	COL6A2	COL6A2	chr21:47518032-47552763	control	treat	OK	506.874	770.06	0.603343	5.14978	5e-05	0.000114944	yes
COL6A3	COL6A3	COL6A3	chr2:238232654-238322850	control	treat	OK	6.22386	15.6888	1.33385	10.6634	5e-05	0.000114944	yes
COL7A1	COL7A1	COL7A1	chr3:48601505-48632593	control	treat	OK	1.08155	1.84183	0.768045	4.69589	5e-05	0.000114944	yes
COLEC11	COLEC11	COLEC11	chr2:3642421-3692234	control	treat	OK	2.10735	1.11701	-0.915785	-2.00541	5e-05	0.000114944	yes
COMMD1	COMMD1	COMMD1	chr2:62132802-62363205	control	treat	OK	33.8088	23.2684	-0.539023	-3.3659	5e-05	0.000114944	yes
COMMD2	COMMD2	COMMD2	chr3:149456256-149470286	control	treat	OK	11.0923	8.66381	-0.356489	-3.1272	5e-05	0.000114944	yes
COMMD6	COMMD6	COMMD6	chr13:76099349-76111991	control	treat	OK	12.8495	9.98914	-0.363274	-2.98461	5e-05	0.000114944	yes
COMMD7	COMMD7	COMMD7	chr20:31290492-31331814	control	treat	OK	22.7441	17.5608	-0.373129	-2.75754	5e-05	0.000114944	yes
COMMD8	COMMD8	COMMD8	chr4:47452810-47465676	control	treat	OK	14.866	10.6947	-0.475128	-4.04696	5e-05	0.000114944	yes
COMMD9	COMMD9	COMMD9	chr11:36293841-36310999	control	treat	OK	10.9068	8.96622	-0.282654	-2.08129	5e-05	0.000114944	yes
COPS4	COPS4	COPS4	chr4:83956238-83996971	control	treat	OK	26.2648	22.744	-0.207643	-1.65558	5e-05	0.000114944	yes
COPS7A	COPS7A	COPS7A	chr12:6833149-6841041	control	treat	OK	52.2282	38.3167	-0.446855	-3.62561	5e-05	0.000114944	yes
COPZ1	COPZ1	COPZ1	chr12:54718910-54745633	control	treat	OK	113.215	99.4738	-0.186677	-1.57495	5e-05	0.000114944	yes
COQ10B	COQ10B	COQ10B	chr2:198318230-198339851	control	treat	OK	17.2469	14.0893	-0.291733	-2.37965	5e-05	0.000114944	yes
COQ4	COQ4	COQ4	chr9:131084790-131096351	control	treat	OK	17.8297	26.2151	0.556116	3.9388	5e-05	0.000114944	yes
COQ5	COQ5	COQ5	chr12:120941081-120966964	control	treat	OK	44.9949	27.2304	-0.724544	-5.6891	5e-05	0.000114944	yes
COQ6	COQ6	COQ6	chr14:74399694-74429813	control	treat	OK	41.3728	33.0319	-0.324822	-2.0153	5e-05	0.000114944	yes
CORO1A	CORO1A	CORO1A	chr16:30194730-30200575	control	treat	OK	2.62911	6.10739	1.21598	5.49911	5e-05	0.000114944	yes
CORO1B	CORO1B	CORO1B	chr11:67205517-67211292	control	treat	OK	79.2436	65.4512	-0.275876	-2.39958	5e-05	0.000114944	yes
CORO1C	CORO1C	CORO1C	chr12:109038886-109125295	control	treat	OK	136.339	162.485	0.253104	2.11024	5e-05	0.000114944	yes
CORO2A	CORO2A	CORO2A	chr9:100883256-100954956	control	treat	OK	0.964129	1.51577	0.652752	3.36376	5e-05	0.000114944	yes
CORO2B	CORO2B	CORO2B	chr15:68871307-69020144	control	treat	OK	2.62619	6.03893	1.20132	7.22338	5e-05	0.000114944	yes
CORO7	CORO7	CORO7	chr16:4390251-4466962	control	treat	OK	11.3871	18.5949	0.707513	4.20183	5e-05	0.000114944	yes
COTL1	COTL1	COTL1	chr16:84599203-84651669	control	treat	OK	325.722	377.161	0.211543	1.77735	5e-05	0.000114944	yes
COX15	COX15	COX15	chr10:101419262-101515894	control	treat	OK	10.1947	7.77821	-0.390314	-2.43362	5e-05	0.000114944	yes
COX17	COX17	COX17	chr3:119388371-119396243	control	treat	OK	54.7339	36.5094	-0.584168	-3.23736	5e-05	0.000114944	yes
COX18	COX18	COX18	chr4:73920415-73935472	control	treat	OK	2.83719	2.08487	-0.444502	-2.92153	5e-05	0.000114944	yes
COX6B2	COX6B2	COX6B2	chr19:55861069-55866182	control	treat	OK	1.89918	2.67063	0.491801	1.80521	5e-05	0.000114944	yes
COX7A2	COX7A2	COX7A2	chr6:75947390-75953644	control	treat	OK	124.727	102.815	-0.278714	-2.23023	5e-05	0.000114944	yes
COX7A2L	COX7A2L	COX7A2L	chr2:42577644-42588356	control	treat	OK	100.634	86.558	-0.217384	-1.81229	5e-05	0.000114944	yes
COX7C	COX7C	COX7C	chr5:85913783-85916583	control	treat	OK	510.785	438.452	-0.2203	-1.81234	5e-05	0.000114944	yes
CPA4	CPA4	CPA4	chr7:129932973-129964020	control	treat	OK	9.41398	6.56353	-0.520332	-3.51268	5e-05	0.000114944	yes
CPE	CPE	CPE	chr4:166300096-166419482	control	treat	OK	7.19304	5.97195	-0.268399	-1.80968	5e-05	0.000114944	yes
CPEB3	CPEB3	CPEB3	chr10:93808396-94050875	control	treat	OK	1.37348	0.883756	-0.636117	-3.69507	5e-05	0.000114944	yes
CPLX1	CPLX1	CPLX1	chr4:778744-819945	control	treat	OK	0.7253	2.14124	1.5618	4.16304	5e-05	0.000114944	yes
CPLX2	CPLX2	CPLX2	chr5:175223609-175311023	control	treat	OK	0.272924	1.08246	1.98775	5.9669	5e-05	0.000114944	yes
CPNE2	CPNE2	CPNE2	chr16:57126454-57181878	control	treat	OK	9.24533	24.2866	1.39337	9.83749	5e-05	0.000114944	yes
CPNE3	CPNE3	CPNE3	chr8:87526655-87573726	control	treat	OK	20.8612	24.576	0.23643	2.1165	5e-05	0.000114944	yes
CPNE5	CPNE5	CPNE5	chr6:36708554-36807220	control	treat	OK	0.249848	1.62544	2.70171	6.52591	5e-05	0.000114944	yes
CPNE7	CPNE7	CPNE7	chr16:89642175-89663654	control	treat	OK	12.785	27.4066	1.10007	8.32591	5e-05	0.000114944	yes
CPNE8	CPNE8	CPNE8	chr12:39046001-39299420	control	treat	OK	17.7024	10.4916	-0.754712	-6.29548	5e-05	0.000114944	yes
CPPED1	CPPED1	CPPED1	chr16:12753655-12897744	control	treat	OK	6.78093	5.78746	-0.228553	-1.82755	5e-05	0.000114944	yes
CPQ	CPQ	CPQ	chr8:97657498-98155722	control	treat	OK	5.39969	4.40003	-0.295363	-1.66097	5e-05	0.000114944	yes
CPSF2	CPSF2	CPSF2	chr14:92588297-92630543	control	treat	OK	24.6566	21.5561	-0.193876	-1.70579	5e-05	0.000114944	yes
CPSF3	CPSF3	CPSF3	chr2:9563867-9613227	control	treat	OK	33.2051	41.9747	0.338114	2.89553	5e-05	0.000114944	yes
CPT1C	CPT1C	CPT1C	chr19:50194364-50216988	control	treat	OK	13.4437	17.4443	0.375827	2.83398	5e-05	0.000114944	yes
CPT2	CPT2	CPT2	chr1:53662100-53686289	control	treat	OK	23.2606	15.8321	-0.55503	-3.56124	5e-05	0.000114944	yes
CPXM1	CPXM1	CPXM1	chr20:2774714-2781292	control	treat	OK	2.7199	5.91524	1.12088	5.76641	5e-05	0.000114944	yes
CPZ	CPZ	CPZ	chr4:8594386-8621488	control	treat	OK	4.9705	7.41236	0.576542	3.31984	5e-05	0.000114944	yes
CRABP2	CRABP2	CRABP2	chr1:156669399-156675608	control	treat	OK	23.0156	35.0268	0.605847	4.07815	5e-05	0.000114944	yes
CRADD	CRADD	CRADD	chr12:94071150-94244531	control	treat	OK	10.3168	7.20155	-0.51862	-3.0984	5e-05	0.000114944	yes
CRAT	CRAT	CRAT	chr9:131857072-131873070	control	treat	OK	29.8133	36.0348	0.273433	2.27682	5e-05	0.000114944	yes
CRBN	CRBN	CRBN	chr3:3191316-3221401	control	treat	OK	5.79228	6.93179	0.259096	1.84007	5e-05	0.000114944	yes
CREBBP	CREBBP	CREBBP	chr16:3775055-3930121	control	treat	OK	12.5214	10.7659	-0.217927	-1.81044	5e-05	0.000114944	yes
CREBL2	CREBL2	CREBL2	chr12:12764830-12798041	control	treat	OK	14.9525	11.5213	-0.376086	-3.20552	5e-05	0.000114944	yes
CREG1	CREG1	CREG1	chr1:167510250-167523056	control	treat	OK	20.8364	17.4832	-0.253134	-1.94433	5e-05	0.000114944	yes
CRELD2	CRELD2	CRELD2	chr22:50312282-50321186	control	treat	OK	39.8697	53.5887	0.426636	3.4042	5e-05	0.000114944	yes
CRIM1	CRIM1	CRIM1	chr2:36583369-36778278	control	treat	OK	75.9278	87.1604	0.199046	1.73854	5e-05	0.000114944	yes
CRIP2	CRIP2	CRIP2	chr14:105941130-105946500	control	treat	OK	124.34	174.822	0.491602	4.36016	5e-05	0.000114944	yes
CRISPLD1	CRISPLD1	CRISPLD1	chr8:75896707-75946793	control	treat	OK	1.98884	1.3162	-0.595544	-3.69814	5e-05	0.000114944	yes
CRLF1	CRLF1	CRLF1	chr19:18704034-18717660	control	treat	OK	3.48323	6.15257	0.820761	3.914	5e-05	0.000114944	yes
CRLF3	CRLF3	CRLF3	chr17:29109701-29151778	control	treat	OK	12.592	10.3103	-0.288416	-2.30205	5e-05	0.000114944	yes
CRNKL1	CRNKL1	CRNKL1	chr20:20015011-20341346	control	treat	OK	15.9819	13.0429	-0.293175	-2.43235	5e-05	0.000114944	yes
CROT	CROT	CROT	chr7:86974950-87029112	control	treat	OK	6.07242	4.97126	-0.28866	-1.85299	5e-05	0.000114944	yes
CRTC1	CRTC1	CRTC1	chr19:18794424-18893143	control	treat	OK	3.53471	4.25965	0.269142	1.90521	5e-05	0.000114944	yes
CRYZL1	CRYZL1	CRYZL1	chr21:34961647-35014160	control	treat	OK	18.0604	13.8174	-0.38634	-2.87574	5e-05	0.000114944	yes
CS	CS	CS	chr12:56665482-56694175	control	treat	OK	49.6847	73.6526	0.567935	4.78489	5e-05	0.000114944	yes
CSF1	CSF1	CSF1	chr1:110453232-110473616	control	treat	OK	7.7807	9.09271	0.224811	1.64702	5e-05	0.000114944	yes
CSGALNACT2	CSGALNACT2	CSGALNACT2	chr10:43633933-43680749	control	treat	OK	5.41836	7.92661	0.548846	4.3311	5e-05	0.000114944	yes
CSK	CSK	CSK	chr15:75074424-75095539	control	treat	OK	38.2469	55.2164	0.529752	4.2439	5e-05	0.000114944	yes
CSNK1A1	CSNK1A1	CSNK1A1	chr5:148874844-148931007	control	treat	OK	81.8075	69.375	-0.237818	-2.07615	5e-05	0.000114944	yes
CSNK1G1	CSNK1G1	CSNK1G1	chr15:64457715-64648442	control	treat	OK	8.87417	6.60681	-0.425658	-3.56516	5e-05	0.000114944	yes
CSNK1G3	CSNK1G3	CSNK1G3	chr5:122847792-122952464	control	treat	OK	10.271	12.7579	0.312818	2.70272	5e-05	0.000114944	yes
CSPG4	CSPG4	CSPG4	chr15:75966662-76005189	control	treat	OK	44.0243	59.369	0.431409	3.81005	5e-05	0.000114944	yes
CSPG5	CSPG5	CSPG5	chr3:47603727-47621730	control	treat	OK	1.45611	3.9264	1.43109	5.04788	5e-05	0.000114944	yes
CSRP1	CSRP1	CSRP1	chr1:201452657-201476387	control	treat	OK	134.77	197.132	0.548662	4.66545	5e-05	0.000114944	yes
CSRP2	CSRP2	CSRP2	chr12:77252495-77272799	control	treat	OK	38.021	25.8435	-0.556995	-3.82081	5e-05	0.000114944	yes
CSTB	CSTB	CSTB	chr21:45193545-45196256	control	treat	OK	113.695	97.7117	-0.218561	-1.81922	5e-05	0.000114944	yes
CSTF2	CSTF2	CSTF2	chrX:100075347-100095923	control	treat	OK	18.4232	15.4632	-0.25268	-1.84672	5e-05	0.000114944	yes
CTAGE5	CTAGE5	CTAGE5	chr14:39734475-39820397	control	treat	OK	5.86991	3.84242	-0.611323	-4.33106	5e-05	0.000114944	yes
CTBP2	CTBP2	CTBP2	chr10:126676417-126849624	control	treat	OK	13.2845	17.5034	0.39789	3.17945	5e-05	0.000114944	yes
CTBS	CTBS	CTBS	chr1:85018803-85040163	control	treat	OK	5.46009	4.27147	-0.354192	-2.78617	5e-05	0.000114944	yes
CTC1	CTC1	CTC1	chr17:8128138-8151413	control	treat	OK	6.35846	4.49868	-0.499175	-3.87332	5e-05	0.000114944	yes
CTDNEP1	CTDNEP1	CTDNEP1	chr17:7146905-7155259	control	treat	OK	56.8944	76.7398	0.431688	3.56652	5e-05	0.000114944	yes
CTDSPL	CTDSPL	CTDSPL	chr3:37903668-38025960	control	treat	OK	4.72007	5.96178	0.336935	2.45311	5e-05	0.000114944	yes
CTGF	CTGF	CTGF	chr6:132269316-132272518	control	treat	OK	95.3152	82.8151	-0.202814	-1.73976	5e-05	0.000114944	yes
CTH	CTH	CTH	chr1:70876900-70905534	control	treat	OK	1.35912	0.955037	-0.509048	-1.63525	5e-05	0.000114944	yes
CTHRC1	CTHRC1	CTHRC1	chr8:104383742-104395232	control	treat	OK	2.61407	4.11826	0.655737	2.6609	5e-05	0.000114944	yes
CTIF	CTIF	CTIF	chr18:46065426-46389586	control	treat	OK	3.51039	4.79288	0.44926	3.07488	5e-05	0.000114944	yes
CTNNAL1	CTNNAL1	CTNNAL1	chr9:111704850-111775764	control	treat	OK	58.1902	47.4182	-0.295334	-2.51429	5e-05	0.000114944	yes
CTNNB1	CTNNB1	CTNNB1	chr3:41240941-41281939	control	treat	OK	96.4837	111.34	0.206612	1.73984	5e-05	0.000114944	yes
CTNND1	CTNND1	CTNND1	chr11:57479994-57586652	control	treat	OK	45.6267	32.1573	-0.504736	-3.37765	5e-05	0.000114944	yes
CTR9	CTR9	CTR9	chr11:10772810-10801290	control	treat	OK	27.5434	22.5347	-0.289557	-2.45837	5e-05	0.000114944	yes
CTSB	CTSB	CTSB	chr8:11700033-11725646	control	treat	OK	53.993	65.2883	0.274053	2.295	5e-05	0.000114944	yes
CTSF	CTSF	CTSF	chr11:66330934-66336047	control	treat	OK	3.88092	5.94159	0.61445	3.28663	5e-05	0.000114944	yes
CTSH	CTSH	CTSH	chr15:79214091-79237420	control	treat	OK	0.477664	1.30815	1.45346	2.93764	5e-05	0.000114944	yes
CTSL2	CTSL2	CTSL2	chr9:99791958-99801925	control	treat	OK	1.71443	2.25897	0.397939	2.50086	5e-05	0.000114944	yes
CTSO	CTSO	CTSO	chr4:156845269-156875048	control	treat	OK	4.34773	3.20237	-0.441121	-2.94157	5e-05	0.000114944	yes
CTSZ	CTSZ	CTSZ	chr20:57570241-57582309	control	treat	OK	145.651	195.434	0.424165	3.61838	5e-05	0.000114944	yes
CTTNBP2NL	CTTNBP2NL	CTTNBP2NL	chr1:112938799-113003786	control	treat	OK	8.6985	7.52435	-0.209201	-1.73557	5e-05	0.000114944	yes
CTU1	CTU1	CTU1	chr19:51600862-51611647	control	treat	OK	10.2375	13.089	0.35449	2.46715	5e-05	0.000114944	yes
CTXN1	CTXN1	CTXN1	chr19:7989380-7991051	control	treat	OK	73.7248	150.739	1.03183	9.41731	5e-05	0.000114944	yes
CUL2	CUL2	CUL2	chr10:35297478-35379570	control	treat	OK	24.289	21.1825	-0.197426	-2.06434	5e-05	0.000114944	yes
CUL3	CUL3	CUL3	chr2:225334868-225450110	control	treat	OK	19.2808	16.7097	-0.206478	-1.88118	5e-05	0.000114944	yes
CUL4A	CUL4A	CUL4A	chr13:113863085-113919392	control	treat	OK	25.3235	29.3364	0.212215	1.8066	5e-05	0.000114944	yes
CUL5	CUL5	CUL5	chr11:107879407-107978488	control	treat	OK	12.5596	9.8105	-0.356394	-3.24179	5e-05	0.000114944	yes
CUL9	CUL9	CUL9	chr6:43149921-43192325	control	treat	OK	2.41152	1.75957	-0.454721	-2.95661	5e-05	0.000114944	yes
CWC15	CWC15	CWC15	chr11:94695786-94706776	control	treat	OK	27.8057	23.1299	-0.265626	-2.12408	5e-05	0.000114944	yes
CWC22	CWC22	CWC22	chr2:180809603-180871780	control	treat	OK	16.4093	13.5027	-0.281271	-2.30597	5e-05	0.000114944	yes
CWC25	CWC25	CWC25	chr17:36957445-36981589	control	treat	OK	12.9928	9.92272	-0.388909	-2.75865	5e-05	0.000114944	yes
CWC27	CWC27	CWC27	chr5:64064754-64314590	control	treat	OK	22.0291	17.0502	-0.369619	-2.94014	5e-05	0.000114944	yes
CWF19L2	CWF19L2	CWF19L2	chr11:107197071-107328572	control	treat	OK	5.77525	4.44482	-0.377758	-2.65819	5e-05	0.000114944	yes
CXCL1	CXCL1	CXCL1	chr4:74735108-74737019	control	treat	OK	5.98803	10.0401	0.745616	4.35369	5e-05	0.000114944	yes
CXCL12	CXCL12	CXCL12	chr10:44865604-44880545	control	treat	OK	1.58732	3.32337	1.06605	2.92657	5e-05	0.000114944	yes
CXCL16	CXCL16	CXCL16	chr17:4634722-4643223	control	treat	OK	11.9236	17.9574	0.590762	3.18333	5e-05	0.000114944	yes
CXorf26	CXorf26	CXorf26	chrX:75392770-75398033	control	treat	OK	26.3608	19.7576	-0.415983	-2.92078	5e-05	0.000114944	yes
CXorf69	CXorf69	CXorf69	chrX:134124967-134126503	control	treat	OK	2.06327	1.27176	-0.698102	-2.4584	5e-05	0.000114944	yes
CYB561	CYB561	CYB561	chr17:61509664-61523722	control	treat	OK	6.34444	8.11141	0.354461	2.37604	5e-05	0.000114944	yes
CYB561D1	CYB561D1	CYB561D1	chr1:110036657-110043063	control	treat	OK	4.6725	3.05412	-0.613439	-4.06404	5e-05	0.000114944	yes
CYB5D1	CYB5D1	CYB5D1	chr17:7760002-7765600	control	treat	OK	7.09016	11.7604	0.730049	4.46506	5e-05	0.000114944	yes
CYB5D2	CYB5D2	CYB5D2	chr17:4046461-4060995	control	treat	OK	15.6923	11.9594	-0.391908	-2.27899	5e-05	0.000114944	yes
CYB5R3	CYB5R3	CYB5R3	chr22:43013845-43045405	control	treat	OK	59.7889	85.8949	0.522694	4.39236	5e-05	0.000114944	yes
CYB5R4	CYB5R4	CYB5R4	chr6:84569369-84670146	control	treat	OK	3.00843	6.47623	1.10614	6.85045	5e-05	0.000114944	yes
CYB5RL	CYB5RL	CYB5RL	chr1:54638026-54665746	control	treat	OK	2.98939	2.10221	-0.507946	-2.82617	5e-05	0.000114944	yes
CYBA	CYBA	CYBA	chr16:88709696-88717492	control	treat	OK	123.441	152.667	0.306574	2.6347	5e-05	0.000114944	yes
CYBRD1	CYBRD1	CYBRD1	chr2:172378865-172414643	control	treat	OK	28.8218	24.3416	-0.243738	-2.13999	5e-05	0.000114944	yes
CYCS	CYCS	CYCS	chr7:25158269-25164980	control	treat	OK	10.785	13.045	0.274466	2.35541	5e-05	0.000114944	yes
CYFIP1	CYFIP1	CYFIP1	chr15:22892683-23003603	control	treat	OK	35.7266	41.0044	0.198777	1.65904	5e-05	0.000114944	yes
CYFIP2	CYFIP2	CYFIP2	chr5:156693090-156822606	control	treat	OK	1.14609	2.10155	0.87474	5.11697	5e-05	0.000114944	yes
CYLD	CYLD	CYLD	chr16:50775960-50835846	control	treat	OK	2.96061	2.35496	-0.330192	-2.52544	5e-05	0.000114944	yes
CYP1B1	CYP1B1	CYP1B1	chr2:38294745-38303323	control	treat	OK	1.80575	1.21178	-0.575465	-3.41606	5e-05	0.000114944	yes
CYP20A1	CYP20A1	CYP20A1	chr2:204103163-204170563	control	treat	OK	3.53984	2.92463	-0.275428	-2.27204	5e-05	0.000114944	yes
CYP26A1	CYP26A1	CYP26A1	chr10:94833231-94837641	control	treat	OK	2.93601	3.71358	0.338953	1.74268	5e-05	0.000114944	yes
CYP27B1	CYP27B1	CYP27B1	chr12:58156116-58160976	control	treat	OK	2.75483	3.75272	0.445972	2.23653	5e-05	0.000114944	yes
CYP27C1	CYP27C1	CYP27C1	chr2:127941411-127963343	control	treat	OK	0.933518	1.63863	0.811745	4.32489	5e-05	0.000114944	yes
CYP2U1	CYP2U1	CYP2U1	chr4:108852716-108874613	control	treat	OK	2.25415	1.84541	-0.288644	-1.86573	5e-05	0.000114944	yes
CYP4V2	CYP4V2	CYP4V2	chr4:187112673-187134617	control	treat	OK	4.55065	3.10914	-0.549558	-3.91042	5e-05	0.000114944	yes
CYR61	CYR61	CYR61	chr1:86046443-86049648	control	treat	OK	269.348	198.178	-0.442674	-3.69163	5e-05	0.000114944	yes
CYS1	CYS1	CYS1	chr2:10196925-10220538	control	treat	OK	1.86059	2.60295	0.484386	2.17039	5e-05	0.000114944	yes
CYSTM1	CYSTM1	CYSTM1	chr5:139554652-139623374	control	treat	OK	44.94	36.6581	-0.293869	-2.16449	5e-05	0.000114944	yes
CYTH1	CYTH1	CYTH1	chr17:76670129-76778376	control	treat	OK	20.1203	17.6252	-0.191011	-1.51107	5e-05	0.000114944	yes
CYTH3	CYTH3	CYTH3	chr7:6201411-6312242	control	treat	OK	7.80186	6.12057	-0.350151	-2.60815	5e-05	0.000114944	yes
DAAM1	DAAM1	DAAM1	chr14:59655398-59836471	control	treat	OK	4.05324	2.62966	-0.624199	-4.27915	5e-05	0.000114944	yes
DAB2	DAB2	DAB2	chr5:39371775-39425335	control	treat	OK	17.9031	14.1875	-0.335583	-2.73737	5e-05	0.000114944	yes
DAB2IP	DAB2IP	DAB2IP	chr9:124329398-124547809	control	treat	OK	10.8857	15.3192	0.492903	3.73316	5e-05	0.000114944	yes
DACT3	DACT3	DACT3	chr19:47150868-47220384	control	treat	OK	1.63935	3.56912	1.12244	2.10872	5e-05	0.000114944	yes
DAGLA	DAGLA	DAGLA	chr11:61447904-61514474	control	treat	OK	2.66035	3.88684	0.546983	3.64306	5e-05	0.000114944	yes
DAP	DAP	DAP	chr5:10679341-10761387	control	treat	OK	52.8977	45.4304	-0.219547	-1.81862	5e-05	0.000114944	yes
DAP3	DAP3	DAP3	chr1:155658881-155708800	control	treat	OK	24.5064	48.5498	0.986305	8.11397	5e-05	0.000114944	yes
DARS	DARS	DARS	chr2:136664253-136743222	control	treat	OK	74.9236	63.3436	-0.242222	-2.12367	5e-05	0.000114944	yes
DAZAP1	DAZAP1	DAZAP1	chr19:1407583-1435682	control	treat	OK	88.3427	74.0395	-0.254817	-2.13263	5e-05	0.000114944	yes
DAZAP2	DAZAP2	DAZAP2	chr12:51632507-51664202	control	treat	OK	88.5066	71.4955	-0.307933	-2.43579	5e-05	0.000114944	yes
DBF4B	DBF4B	DBF4B	chr17:42785975-42829636	control	treat	OK	17.2981	12.4585	-0.473486	-3.58556	5e-05	0.000114944	yes
DBN1	DBN1	DBN1	chr5:176883613-176900694	control	treat	OK	117.045	135.119	0.207168	1.78952	5e-05	0.000114944	yes
DBNDD1	DBNDD1	DBNDD1	chr16:90071278-90085937	control	treat	OK	9.85485	17.3538	0.816346	5.88174	5e-05	0.000114944	yes
DBNDD2	DBNDD2	DBNDD2	chr20:43990576-44039250	control	treat	OK	43.5053	53.9944	0.311619	1.68624	5e-05	0.000114944	yes
DBT	DBT	DBT	chr1:100652477-100715409	control	treat	OK	5.07273	3.08793	-0.716124	-6.0867	5e-05	0.000114944	yes
DCAF12	DCAF12	DCAF12	chr9:34086380-34126771	control	treat	OK	24.5469	15.0315	-0.707548	-5.77728	5e-05	0.000114944	yes
DCAF17	DCAF17	DCAF17	chr2:172173912-172341562	control	treat	OK	7.03346	5.60812	-0.326717	-2.12272	5e-05	0.000114944	yes
DCAF4	DCAF4	DCAF4	chr14:73393039-73426357	control	treat	OK	7.44347	12.0132	0.690574	4.62116	5e-05	0.000114944	yes
DCAF5	DCAF5	DCAF5	chr14:69517636-69619914	control	treat	OK	43.2447	34.0674	-0.344134	-2.92105	5e-05	0.000114944	yes
DCAF7	DCAF7	DCAF7	chr17:61627821-61671642	control	treat	OK	44.5057	38.6237	-0.204504	-1.72837	5e-05	0.000114944	yes
DCAF8	DCAF8	DCAF8	chr1:160185504-160232350	control	treat	OK	42.4284	30.8172	-0.461294	-3.54248	5e-05	0.000114944	yes
DCBLD2	DCBLD2	DCBLD2	chr3:98514813-98620533	control	treat	OK	137.635	195.323	0.505014	4.16255	5e-05	0.000114944	yes
DCHS1	DCHS1	DCHS1	chr11:6642557-6677074	control	treat	OK	1.67947	3.37875	1.00849	7.11479	5e-05	0.000114944	yes
DCK	DCK	DCK	chr4:71859264-71896629	control	treat	OK	18.8308	14.4849	-0.378545	-3.21607	5e-05	0.000114944	yes
DCLK1	DCLK1	DCLK1	chr13:35516423-36705514	control	treat	OK	6.69362	4.6079	-0.538678	-3.99091	5e-05	0.000114944	yes
DCLK2	DCLK2	DCLK2	chr4:150999425-151178608	control	treat	OK	15.6473	17.965	0.199278	1.58347	5e-05	0.000114944	yes
DCLRE1A	DCLRE1A	DCLRE1A	chr10:115594483-115613859	control	treat	OK	7.22531	5.89738	-0.292984	-2.2865	5e-05	0.000114944	yes
DCLRE1B	DCLRE1B	DCLRE1B	chr1:114447914-114456708	control	treat	OK	8.48333	9.8121	0.209932	1.5937	5e-05	0.000114944	yes
DCN	DCN	DCN	chr12:91539034-91576806	control	treat	OK	59.8486	79.7895	0.414882	3.65328	5e-05	0.000114944	yes
DCP1A	DCP1A	DCP1A	chr3:53317444-53381654	control	treat	OK	8.95164	7.60251	-0.235677	-1.92092	5e-05	0.000114944	yes
DCP1B	DCP1B	DCP1B	chr12:2055213-2113677	control	treat	OK	13.256	10.6754	-0.31236	-2.19078	5e-05	0.000114944	yes
DCP2	DCP2	DCP2	chr5:112312406-112824527	control	treat	OK	8.87256	5.36356	-0.72616	-6.06112	5e-05	0.000114944	yes
DCTD	DCTD	DCTD	chr4:183811243-183838630	control	treat	OK	72.1839	89.0451	0.302857	2.52276	5e-05	0.000114944	yes
DCTN2	DCTN2	DCTN2	chr12:57924093-57940978	control	treat	OK	121.529	102.284	-0.248715	-2.09199	5e-05	0.000114944	yes
DCTN3	DCTN3	DCTN3	chr9:34613547-34620496	control	treat	OK	80.4789	66.9187	-0.266201	-2.03948	5e-05	0.000114944	yes
DCTN4	DCTN4	DCTN4	chr5:150088308-150138657	control	treat	OK	31.328	25.1533	-0.316706	-2.71102	5e-05	0.000114944	yes
DCTN5	DCTN5	DCTN5	chr16:23652686-23685068	control	treat	OK	20.1141	15.2155	-0.402658	-3.30053	5e-05	0.000114944	yes
DCTPP1	DCTPP1	DCTPP1	chr16:30435018-30441373	control	treat	OK	40.662	54.1825	0.414144	3.19321	5e-05	0.000114944	yes
DCUN1D3	DCUN1D3	DCUN1D3	chr16:20869395-20936328	control	treat	OK	4.57858	3.06479	-0.579109	-2.59232	5e-05	0.000114944	yes
DCUN1D4	DCUN1D4	DCUN1D4	chr4:52709275-52783003	control	treat	OK	18.3834	15.8094	-0.21762	-1.93904	5e-05	0.000114944	yes
DDAH1	DDAH1	DDAH1	chr1:85784167-86044046	control	treat	OK	45.3198	33.2223	-0.44799	-3.82721	5e-05	0.000114944	yes
DDB2	DDB2	DDB2	chr11:47236492-47260769	control	treat	OK	34.3744	27.6356	-0.314806	-2.47172	5e-05	0.000114944	yes
DDHD2	DDHD2	DDHD2	chr8:38089008-38120287	control	treat	OK	38.2962	29.3152	-0.385556	-3.28668	5e-05	0.000114944	yes
DDN	DDN	DDN	chr12:49388932-49393088	control	treat	OK	0.76143	1.90723	1.3247	5.14024	5e-05	0.000114944	yes
DDO	DDO	DDO	chr6:110713382-110736753	control	treat	OK	3.83907	2.62219	-0.549982	-2.46002	5e-05	0.000114944	yes
DDX11	DDX11	DDX11	chr12:31173696-31257725	control	treat	OK	19.1816	22.339	0.219836	1.78301	5e-05	0.000114944	yes
DDX19A	DDX19A	DDX19A	chr16:70380823-70407281	control	treat	OK	38.2738	33.3934	-0.196795	-1.61853	5e-05	0.000114944	yes
DDX21	DDX21	DDX21	chr10:70715891-70744279	control	treat	OK	59.7698	68.8795	0.204658	1.79118	5e-05	0.000114944	yes
DDX23	DDX23	DDX23	chr12:49223538-49245957	control	treat	OK	63.8423	49.3077	-0.3727	-3.11994	5e-05	0.000114944	yes
DDX39A	DDX39A	DDX39A	chr19:14519609-14530195	control	treat	OK	69.2259	89.9889	0.378435	3.12044	5e-05	0.000114944	yes
DDX3X	DDX3X	DDX3X	chrX:41192650-41209524	control	treat	OK	59.0888	78.049	0.401496	3.432	5e-05	0.000114944	yes
DDX41	DDX41	DDX41	chr5:176938577-176943967	control	treat	OK	98.6008	145.921	0.565513	4.81781	5e-05	0.000114944	yes
DDX46	DDX46	DDX46	chr5:134094460-134166812	control	treat	OK	23.4972	28.1823	0.262297	2.33823	5e-05	0.000114944	yes
DDX47	DDX47	DDX47	chr12:12966279-12982915	control	treat	OK	66.3921	56.0881	-0.243317	-2.05391	5e-05	0.000114944	yes
DDX5	DDX5	DDX5	chr17:62494373-62502484	control	treat	OK	121.074	142.305	0.233093	1.99085	5e-05	0.000114944	yes
DDX56	DDX56	DDX56	chr7:44605402-44614137	control	treat	OK	33.8065	38.5655	0.190014	1.55431	5e-05	0.000114944	yes
DDX58	DDX58	DDX58	chr9:32455299-32526322	control	treat	OK	2.83373	1.87874	-0.592933	-3.9613	5e-05	0.000114944	yes
DDX59	DDX59	DDX59	chr1:200613164-200639126	control	treat	OK	12.474	9.81412	-0.345996	-2.54927	5e-05	0.000114944	yes
DDX60	DDX60	DDX60	chr4:169137441-169239958	control	treat	OK	4.55355	3.2551	-0.484287	-3.68408	5e-05	0.000114944	yes
DDX60L	DDX60L	DDX60L	chr4:169277885-169401638	control	treat	OK	3.26516	2.15517	-0.59935	-4.41662	5e-05	0.000114944	yes
DECR1	DECR1	DECR1	chr8:91013579-91064227	control	treat	OK	48.0838	35.3766	-0.442756	-3.51927	5e-05	0.000114944	yes
DEGS2	DEGS2	DEGS2	chr14:100612752-100626012	control	treat	OK	1.63615	3.5318	1.1101	3.43642	5e-05	0.000114944	yes
DEK	DEK	DEK	chr6:18224399-18264799	control	treat	OK	143.038	122.75	-0.220673	-2.02561	5e-05	0.000114944	yes
DENND4A	DENND4A	DENND4A	chr15:65952956-66084631	control	treat	OK	4.61372	3.41015	-0.436096	-3.49918	5e-05	0.000114944	yes
DENND5B	DENND5B	DENND5B	chr12:31535156-31743952	control	treat	OK	9.96993	4.95159	-1.00969	-8.51254	5e-05	0.000114944	yes
DEPDC1	DEPDC1	DEPDC1	chr1:68939834-68962799	control	treat	OK	25.431	13.4601	-0.917898	-8.43027	5e-05	0.000114944	yes
DEPDC1B	DEPDC1B	DEPDC1B	chr5:59892738-59995993	control	treat	OK	19.6005	12.5368	-0.644721	-5.22146	5e-05	0.000114944	yes
DERA	DERA	DERA	chr12:16064185-16190315	control	treat	OK	23.0237	16.8917	-0.446807	-3.41637	5e-05	0.000114944	yes
DEXI	DEXI	DEXI	chr16:11022747-11036257	control	treat	OK	11.7349	21.0755	0.844766	5.67826	5e-05	0.000114944	yes
DFFB	DFFB	DFFB	chr1:3773844-3801993	control	treat	OK	1.59739	2.72246	0.769193	3.65088	5e-05	0.000114944	yes
DGCR14	DGCR14	DGCR14	chr22:19117791-19132190	control	treat	OK	11.9418	10.3237	-0.21005	-1.6785	5e-05	0.000114944	yes
DGCR2	DGCR2	DGCR2	chr22:19023794-19109967	control	treat	OK	44.8309	39.0772	-0.198168	-1.71948	5e-05	0.000114944	yes
DGKE	DGKE	DGKE	chr17:54911459-54946036	control	treat	OK	1.9585	2.96821	0.59984	4.5506	5e-05	0.000114944	yes
DGKQ	DGKQ	DGKQ	chr4:952671-967348	control	treat	OK	7.79136	10.0188	0.362762	2.84414	5e-05	0.000114944	yes
DGUOK	DGUOK	DGUOK	chr2:74153952-74186088	control	treat	OK	56.8143	47.717	-0.251751	-1.86204	5e-05	0.000114944	yes
DHFRL1	DHFRL1	DHFRL1	chr3:93776765-93845630	control	treat	OK	2.50182	1.34381	-0.896652	-4.44834	5e-05	0.000114944	yes
DHRS13	DHRS13	DHRS13	chr17:27224798-27230089	control	treat	OK	15.2626	18.277	0.260022	1.83403	5e-05	0.000114944	yes
DHRS2	DHRS2	DHRS2	chr14:24105572-24114848	control	treat	OK	7.36987	3.50363	-1.07279	-5.28796	5e-05	0.000114944	yes
DHRS7	DHRS7	DHRS7	chr14:60611499-60632211	control	treat	OK	51.4389	43.4668	-0.242946	-1.91751	5e-05	0.000114944	yes
DHRS7B	DHRS7B	DHRS7B	chr17:21030240-21095285	control	treat	OK	29.4458	24.7585	-0.250138	-1.93623	5e-05	0.000114944	yes
DHTKD1	DHTKD1	DHTKD1	chr10:12110933-12165224	control	treat	OK	7.75861	10.4617	0.431243	3.37231	5e-05	0.000114944	yes
DHX33	DHX33	DHX33	chr17:5344231-5372380	control	treat	OK	16.2916	18.5739	0.189149	1.55774	5e-05	0.000114944	yes
DHX35	DHX35	DHX35	chr20:37590980-37668366	control	treat	OK	12.2079	10.1467	-0.266802	-1.99023	5e-05	0.000114944	yes
DHX38	DHX38	DHX38	chr16:72118755-72146811	control	treat	OK	66.2721	54.5364	-0.281181	-2.20069	5e-05	0.000114944	yes
DHX40	DHX40	DHX40	chr17:57642885-57685713	control	treat	OK	10.4895	25.9386	1.30615	12.6745	5e-05	0.000114944	yes
DHX9	DHX9	DHX9	chr1:182808438-182857117	control	treat	OK	66.0488	79.1132	0.260385	2.19258	5e-05	0.000114944	yes
DIABLO	DIABLO	DIABLO	chr12:122692208-122712068	control	treat	OK	45.5058	36.2517	-0.328003	-2.63588	5e-05	0.000114944	yes
DIAPH1	DIAPH1	DIAPH1	chr5:140894587-140998622	control	treat	OK	52.7572	40.7188	-0.373674	-3.14231	5e-05	0.000114944	yes
DIAPH3	DIAPH3	DIAPH3	chr13:60239722-60738119	control	treat	OK	14.8603	12.6028	-0.237716	-2.02137	5e-05	0.000114944	yes
DICER1	DICER1	DICER1	chr14:95552564-95623759	control	treat	OK	16.9969	12.8341	-0.405281	-3.58735	5e-05	0.000114944	yes
DIP2A	DIP2A	DIP2A	chr21:47878861-47989926	control	treat	OK	17.3715	14.2332	-0.287458	-2.00909	5e-05	0.000114944	yes
DIRAS1	DIRAS1	DIRAS1	chr19:2714564-2721390	control	treat	OK	2.12095	5.03918	1.24848	6.94212	5e-05	0.000114944	yes
DIRAS3	DIRAS3	DIRAS3	chr1:68167148-68698284	control	treat	OK	5.36084	21.7985	2.0237	3.00647	5e-05	0.000114944	yes
DIS3L	DIS3L	DIS3L	chr15:66585632-66626236	control	treat	OK	9.2636	7.7026	-0.266229	-1.99446	5e-05	0.000114944	yes
DISP1	DISP1	DISP1	chr1:222988430-223179337	control	treat	OK	1.99398	1.42312	-0.486587	-2.75167	5e-05	0.000114944	yes
DKK1	DKK1	DKK1	chr10:54074040-54077417	control	treat	OK	44.0041	63.8668	0.537429	4.61112	5e-05	0.000114944	yes
DKK3	DKK3	DKK3	chr11:11984542-12030917	control	treat	OK	19.6315	31.5257	0.683354	5.4166	5e-05	0.000114944	yes
DLC1	DLC1	DLC1	chr8:12940871-13372429	control	treat	OK	12.0918	9.81959	-0.300299	-2.43023	5e-05	0.000114944	yes
DLD	DLD	DLD	chr7:107531585-107561643	control	treat	OK	31.6129	26.7203	-0.242581	-2.15142	5e-05	0.000114944	yes
DLG2	DLG2	DLG2	chr11:83166055-85338314	control	treat	OK	1.17918	0.902876	-0.385185	-2.2941	5e-05	0.000114944	yes
DLG3	DLG3	DLG3	chrX:69664704-69725339	control	treat	OK	2.08334	3.47913	0.739828	5.26183	5e-05	0.000114944	yes
DLGAP1	DLGAP1	DLGAP1	chr18:3496029-4455266	control	treat	OK	6.11928	11.1271	0.862644	5.24703	5e-05	0.000114944	yes
DLGAP4	DLGAP4	DLGAP4	chr20:34995443-35157040	control	treat	OK	18.0185	25.4847	0.500148	3.84118	5e-05	0.000114944	yes
DLGAP5	DLGAP5	DLGAP5	chr14:55614833-55658396	control	treat	OK	56.3681	40.4584	-0.478438	-4.22761	5e-05	0.000114944	yes
DLK2	DLK2	DLK2	chr6:43395291-43423786	control	treat	OK	10.2648	16.8794	0.717561	2.53215	5e-05	0.000114944	yes
DLX2	DLX2	DLX2	chr2:172964165-172967478	control	treat	OK	67.1247	83.8336	0.320686	2.68296	5e-05	0.000114944	yes
DLX4	DLX4	DLX4	chr17:48046561-48052323	control	treat	OK	2.72954	3.96735	0.53952	2.62799	5e-05	0.000114944	yes
DMWD	DMWD	DMWD	chr19:46286263-46296060	control	treat	OK	16.3514	19.8626	0.280636	2.23579	5e-05	0.000114944	yes
DMXL1	DMXL1	DMXL1	chr5:118407083-118584822	control	treat	OK	4.52049	3.41329	-0.405318	-3.36726	5e-05	0.000114944	yes
DMXL2	DMXL2	DMXL2	chr15:51739920-51914967	control	treat	OK	5.38337	4.08288	-0.398922	-3.26318	5e-05	0.000114944	yes
DNAJA1	DNAJA1	DNAJA1	chr9:33025208-33039062	control	treat	OK	214.415	185.835	-0.206384	-1.75098	5e-05	0.000114944	yes
DNAJA3	DNAJA3	DNAJA3	chr16:4475805-4506775	control	treat	OK	25.1828	29.9354	0.249417	1.99054	5e-05	0.000114944	yes
DNAJB11	DNAJB11	DNAJB11	chr3:186288466-186303589	control	treat	OK	39.1328	45.1317	0.205762	1.69026	5e-05	0.000114944	yes
DNAJB14	DNAJB14	DNAJB14	chr4:100820709-100867879	control	treat	OK	10.3996	8.40183	-0.307758	-2.52954	5e-05	0.000114944	yes
DNAJB4	DNAJB4	DNAJB4	chr1:78470635-78482995	control	treat	OK	19.3714	10.1201	-0.9367	-7.81095	5e-05	0.000114944	yes
DNAJB9	DNAJB9	DNAJB9	chr7:108210188-108215294	control	treat	OK	4.17281	3.35692	-0.313881	-1.99587	5e-05	0.000114944	yes
DNAJC13	DNAJC13	DNAJC13	chr3:132136552-132257876	control	treat	OK	13.4854	11.2481	-0.261712	-2.24736	5e-05	0.000114944	yes
DNAJC16	DNAJC16	DNAJC16	chr1:15853351-15911605	control	treat	OK	7.85503	6.09713	-0.365487	-2.9225	5e-05	0.000114944	yes
DNAJC18	DNAJC18	DNAJC18	chr5:138745891-138775214	control	treat	OK	4.08939	5.14669	0.33176	2.39976	5e-05	0.000114944	yes
DNAJC19	DNAJC19	DNAJC19	chr3:180701497-180707562	control	treat	OK	7.53366	5.91909	-0.347974	-2.0842	5e-05	0.000114944	yes
DNAJC24	DNAJC24	DNAJC24	chr11:31391376-31531169	control	treat	OK	6.57659	5.03023	-0.386715	-2.73404	5e-05	0.000114944	yes
DNAJC27	DNAJC27	DNAJC27	chr2:25166504-25194963	control	treat	OK	3.27173	2.14931	-0.606181	-4.13551	5e-05	0.000114944	yes
DNAJC28	DNAJC28	DNAJC28	chr21:34860237-34864023	control	treat	OK	1.96185	1.3239	-0.567421	-2.24255	5e-05	0.000114944	yes
DNAJC30	DNAJC30	DNAJC30	chr7:73095247-73097781	control	treat	OK	7.49019	5.44184	-0.460908	-2.91421	5e-05	0.000114944	yes
DNAJC7	DNAJC7	DNAJC7	chr17:40118758-40190044	control	treat	OK	39.0777	55.3259	0.501609	2.12233	5e-05	0.000114944	yes
DNAJC8	DNAJC8	DNAJC8	chr1:28526789-28559542	control	treat	OK	53.7139	41.6742	-0.366141	-3.02189	5e-05	0.000114944	yes
DNAL1	DNAL1	DNAL1	chr14:74111577-74170431	control	treat	OK	8.30948	4.41558	-0.912155	-7.7033	5e-05	0.000114944	yes
DNAL4	DNAL4	DNAL4	chr22:39174512-39190161	control	treat	OK	12.2832	8.50098	-0.530986	-3.35674	5e-05	0.000114944	yes
DNLZ	DNLZ	DNLZ	chr9:139256351-139258241	control	treat	OK	15.1843	22.9025	0.592924	3.2338	5e-05	0.000114944	yes
DNM1	DNM1	DNM1	chr9:130928343-131017527	control	treat	OK	4.55201	7.35649	0.692516	1.74016	5e-05	0.000114944	yes
DNMT1	DNMT1	DNMT1	chr19:10244021-10305755	control	treat	OK	32.535	70.8149	1.12206	9.45246	5e-05	0.000114944	yes
DNMT3B	DNMT3B	DNMT3B	chr20:31350190-31397162	control	treat	OK	8.20148	5.5373	-0.566703	-3.97774	5e-05	0.000114944	yes
DNPEP	DNPEP	DNPEP	chr2:220238179-220252662	control	treat	OK	24.1407	30.7426	0.348769	2.79387	5e-05	0.000114944	yes
DOCK10	DOCK10	DOCK10	chr2:225629806-225907330	control	treat	OK	6.53835	8.55982	0.388655	3.14495	5e-05	0.000114944	yes
DOCK6	DOCK6	DOCK6	chr19:11309968-11373168	control	treat	OK	10.9358	13.7804	0.333563	2.73509	5e-05	0.000114944	yes
DOCK9	DOCK9	DOCK9	chr13:99445740-99738660	control	treat	OK	2.12268	3.50535	0.723669	4.94106	5e-05	0.000114944	yes
DOK3	DOK3	DOK3	chr5:176928905-176937427	control	treat	OK	8.12743	14.576	0.842719	5.38769	5e-05	0.000114944	yes
DOK4	DOK4	DOK4	chr16:57496550-57520385	control	treat	OK	12.4946	16.0209	0.358655	1.79131	5e-05	0.000114944	yes
DOLPP1	DOLPP1	DOLPP1	chr9:131843382-131852717	control	treat	OK	17.7387	14.4812	-0.292719	-2.15896	5e-05	0.000114944	yes
DOPEY1	DOPEY1	DOPEY1	chr6:83777384-83906256	control	treat	OK	2.70234	1.75973	-0.618851	-2.13371	5e-05	0.000114944	yes
DOT1L	DOT1L	DOT1L	chr19:2164147-2232577	control	treat	OK	24.9875	20.782	-0.265868	-2.23513	5e-05	0.000114944	yes
DPF3	DPF3	DPF3	chr14:73136659-73360809	control	treat	OK	6.41044	7.8211	0.286947	1.88216	5e-05	0.000114944	yes
DPP7	DPP7	DPP7	chr9:140004991-140009195	control	treat	OK	47.298	55.4837	0.230285	1.93875	5e-05	0.000114944	yes
DPP9	DPP9	DPP9	chr19:4675243-4723855	control	treat	OK	43.3283	49.8314	0.201746	1.68881	5e-05	0.000114944	yes
DPY19L1	DPY19L1	DPY19L1	chr7:34968492-35077653	control	treat	OK	15.1359	12.541	-0.27133	-2.40588	5e-05	0.000114944	yes
DPY19L3	DPY19L3	DPY19L3	chr19:32896654-32976799	control	treat	OK	3.37298	4.28625	0.345691	2.69547	5e-05	0.000114944	yes
DPY19L4	DPY19L4	DPY19L4	chr8:95732102-95806076	control	treat	OK	10.4341	8.02024	-0.379596	-3.43128	5e-05	0.000114944	yes
DPY30	DPY30	DPY30	chr2:32248971-32264844	control	treat	OK	61.7313	46.8037	-0.399381	-2.98723	5e-05	0.000114944	yes
DPYSL2	DPYSL2	DPYSL2	chr8:26371708-26515693	control	treat	OK	12.0901	17.8757	0.564172	4.50973	5e-05	0.000114944	yes
DPYSL4	DPYSL4	DPYSL4	chr10:134000413-134019280	control	treat	OK	16.6342	36.605	1.13789	9.06741	5e-05	0.000114944	yes
DQX1	DQX1	DQX1	chr2:74745257-74753408	control	treat	OK	1.0754	0.629703	-0.772127	-2.30992	5e-05	0.000114944	yes
DRAM1	DRAM1	DRAM1	chr12:102271104-102317401	control	treat	OK	8.67259	18.4758	1.0911	8.59872	5e-05	0.000114944	yes
DSCC1	DSCC1	DSCC1	chr8:120846180-120868170	control	treat	OK	9.45671	7.74922	-0.287288	-2.13673	5e-05	0.000114944	yes
DSCR3	DSCR3	DSCR3	chr21:38595725-38639833	control	treat	OK	14.4564	18.4826	0.354461	2.78922	5e-05	0.000114944	yes
DSE	DSE	DSE	chr6:116601282-116759442	control	treat	OK	10.6485	13.4492	0.336867	2.71821	5e-05	0.000114944	yes
DSG2	DSG2	DSG2	chr18:29078026-29136874	control	treat	OK	30.6096	20.4172	-0.584198	-5.07671	5e-05	0.000114944	yes
DSN1	DSN1	DSN1	chr20:35380193-35402230	control	treat	OK	29.3461	25.2763	-0.21538	-1.7501	5e-05	0.000114944	yes
DSTYK	DSTYK	DSTYK	chr1:205111630-205180727	control	treat	OK	10.2243	7.21592	-0.502745	-4.08011	5e-05	0.000114944	yes
DTWD2	DTWD2	DTWD2	chr5:118172568-118324240	control	treat	OK	3.0703	2.11702	-0.536343	-4.01339	5e-05	0.000114944	yes
DTX2	DTX2	DTX2	chr7:76090971-76135312	control	treat	OK	6.8192	5.31324	-0.360012	-2.14632	5e-05	0.000114944	yes
DTX4	DTX4	DTX4	chr11:58939811-58980494	control	treat	OK	1.01241	1.92571	0.9276	5.06837	5e-05	0.000114944	yes
DUS2L	DUS2L	DUS2L	chr16:68055176-68113184	control	treat	OK	22.2694	15.6132	-0.512303	-2.94988	5e-05	0.000114944	yes
DUS3L	DUS3L	DUS3L	chr19:5785152-5791249	control	treat	OK	21.1366	30.2048	0.515033	3.92442	5e-05	0.000114944	yes
DUSP1	DUSP1	DUSP1	chr5:172195092-172198203	control	treat	OK	42.9347	88.4959	1.04347	8.53222	5e-05	0.000114944	yes
DUSP11	DUSP11	DUSP11	chr2:73989324-74007284	control	treat	OK	21.2681	17.5336	-0.278563	-2.12169	5e-05	0.000114944	yes
DUSP19	DUSP19	DUSP19	chr2:183943286-183964722	control	treat	OK	1.74284	0.844609	-1.04508	-6.25979	5e-05	0.000114944	yes
DUSP4	DUSP4	DUSP4	chr8:29190578-29208267	control	treat	OK	0.621618	1.3551	1.1243	4.9227	5e-05	0.000114944	yes
DUSP5	DUSP5	DUSP5	chr10:112257624-112271302	control	treat	OK	8.91516	19.5603	1.1336	7.99749	5e-05	0.000114944	yes
DUSP6	DUSP6	DUSP6	chr12:89741836-89746296	control	treat	OK	43.2964	64.382	0.572412	4.75659	5e-05	0.000114944	yes
DUSP7	DUSP7	DUSP7	chr3:52082936-52090461	control	treat	OK	17.3879	21.3803	0.298195	2.35217	5e-05	0.000114944	yes
DUSP9	DUSP9	DUSP9	chrX:152907896-152916781	control	treat	OK	1.36507	5.00297	1.87381	7.59615	5e-05	0.000114944	yes
DVL1	DVL1	DVL1	chr1:1270657-1284492	control	treat	OK	45.7079	58.7385	0.361863	3.12252	5e-05	0.000114944	yes
DYM	DYM	DYM	chr18:46570171-46987079	control	treat	OK	13.8987	11.3199	-0.296092	-2.30972	5e-05	0.000114944	yes
DYNC1I2	DYNC1I2	DYNC1I2	chr2:172543981-172604919	control	treat	OK	24.123	17.9053	-0.430026	-3.55956	5e-05	0.000114944	yes
DYNC1LI2	DYNC1LI2	DYNC1LI2	chr16:66754798-66785525	control	treat	OK	56.6642	45.3752	-0.320535	-2.81283	5e-05	0.000114944	yes
DYNC2LI1	DYNC2LI1	DYNC2LI1	chr2:44001177-44037149	control	treat	OK	23.02	16.4465	-0.485103	-3.6343	5e-05	0.000114944	yes
DYNLL2	DYNLL2	DYNLL2	chr17:56160779-56167618	control	treat	OK	73.2047	54.937	-0.414159	-3.36226	5e-05	0.000114944	yes
DYNLT3	DYNLT3	DYNLT3	chrX:37698088-37706889	control	treat	OK	6.85318	5.33369	-0.361641	-2.6088	5e-05	0.000114944	yes
DYRK1B	DYRK1B	DYRK1B	chr19:40315989-40324841	control	treat	OK	28.5876	19.0481	-0.585743	-4.68525	5e-05	0.000114944	yes
DYRK2	DYRK2	DYRK2	chr12:68042511-68056444	control	treat	OK	3.78478	6.62256	0.807179	6.24607	5e-05	0.000114944	yes
DYSF	DYSF	DYSF	chr2:71680752-71913893	control	treat	OK	9.00647	5.07685	-0.827029	-6.2436	5e-05	0.000114944	yes
DZIP3	DZIP3	DZIP3	chr3:108268717-108413693	control	treat	OK	10.9754	5.8092	-0.91786	-4.67196	5e-05	0.000114944	yes
E2F7	E2F7	E2F7	chr12:77415025-77459360	control	treat	OK	25.4408	19.9002	-0.354366	-3.04226	5e-05	0.000114944	yes
EAF1	EAF1	EAF1	chr3:15469063-15484120	control	treat	OK	11.058	8.37469	-0.400977	-3.19075	5e-05	0.000114944	yes
EBF4	EBF4	EBF4	chr20:2673523-2740754	control	treat	OK	1.97861	4.62338	1.22446	5.98515	5e-05	0.000114944	yes
EBI3	EBI3	EBI3	chr19:4229539-4237524	control	treat	OK	7.70942	5.96393	-0.370359	-1.77245	5e-05	0.000114944	yes
ECD	ECD	ECD	chr10:74894281-74927853	control	treat	OK	24.9979	20.4425	-0.290239	-2.30337	5e-05	0.000114944	yes
ECE1	ECE1	ECE1	chr1:21543739-21672034	control	treat	OK	30.472	50.6385	0.73275	6.20498	5e-05	0.000114944	yes
ECH1	ECH1	ECH1	chr19:39306061-39322497	control	treat	OK	134.903	114.216	-0.240157	-2.03884	5e-05	0.000114944	yes
ECT2	ECT2	ECT2	chr3:172472297-172539263	control	treat	OK	44.6281	32.3729	-0.463163	-4.18884	5e-05	0.000114944	yes
EDA2R	EDA2R	EDA2R	chrX:65815481-65859140	control	treat	OK	4.01315	3.27293	-0.294152	-1.90977	5e-05	0.000114944	yes
EDARADD	EDARADD	EDARADD	chr1:236557679-236648008	control	treat	OK	58.0306	74.0362	0.351418	2.96175	5e-05	0.000114944	yes
EDC3	EDC3	EDC3	chr15:74922898-74988386	control	treat	OK	16.9311	11.2703	-0.587146	-4.59521	5e-05	0.000114944	yes
EDEM2	EDEM2	EDEM2	chr20:33703159-33735161	control	treat	OK	21.5319	14.5943	-0.56107	-4.00134	5e-05	0.000114944	yes
EDIL3	EDIL3	EDIL3	chr5:83238125-83680611	control	treat	OK	3.40845	12.9798	1.92908	14.0107	5e-05	0.000114944	yes
EEA1	EEA1	EEA1	chr12:93166284-93323107	control	treat	OK	17.8149	13.7527	-0.373365	-3.43705	5e-05	0.000114944	yes
EED	EED	EED	chr11:85955805-85989785	control	treat	OK	21.8106	18.452	-0.241257	-1.9051	5e-05	0.000114944	yes
EEF1A2	EEF1A2	EEF1A2	chr20:62119365-62130505	control	treat	OK	67.6787	102.783	0.602824	5.16902	5e-05	0.000114944	yes
EEF1B2	EEF1B2	EEF1B2	chr2:207024317-207027653	control	treat	OK	106.049	124.405	0.230309	1.82798	5e-05	0.000114944	yes
EEF1D	EEF1D	EEF1D	chr8:144661866-144679845	control	treat	OK	216.189	250.526	0.212667	1.784	5e-05	0.000114944	yes
EEF2K	EEF2K	EEF2K	chr16:22217591-22300066	control	treat	OK	6.25535	7.50328	0.262431	2.05712	5e-05	0.000114944	yes
EEPD1	EEPD1	EEPD1	chr7:36192835-36341152	control	treat	OK	0.942812	1.38908	0.559088	2.46854	5e-05	0.000114944	yes
EFCAB11	EFCAB11	EFCAB11	chr14:90263468-90421089	control	treat	OK	13.9618	10.4741	-0.414662	-2.12702	5e-05	0.000114944	yes
EFCAB4A	EFCAB4A	EFCAB4A	chr11:827584-831991	control	treat	OK	0.643714	1.84603	1.51993	3.88201	5e-05	0.000114944	yes
EFCAB7	EFCAB7	EFCAB7	chr1:63989012-64038364	control	treat	OK	4.45976	3.59646	-0.310388	-1.94693	5e-05	0.000114944	yes
EFEMP1	EFEMP1	EFEMP1	chr2:56093096-56151298	control	treat	OK	1.08316	0.805523	-0.427247	-1.67334	5e-05	0.000114944	yes
EFHA1	EFHA1	EFHA1	chr13:22066827-22178355	control	treat	OK	19.889	16.0724	-0.307388	-2.52769	5e-05	0.000114944	yes
EFHA2	EFHA2	EFHA2	chr8:16884746-16980148	control	treat	OK	4.92535	3.14738	-0.646077	-5.0006	5e-05	0.000114944	yes
EFHC1	EFHC1	EFHC1	chr6:52284993-52360583	control	treat	OK	6.22217	5.06621	-0.29651	-2.44153	5e-05	0.000114944	yes
EFNA2	EFNA2	EFNA2	chr19:1286152-1301429	control	treat	OK	0.83064	1.74371	1.06986	3.70766	5e-05	0.000114944	yes
EFNA3	EFNA3	EFNA3	chr1:155051347-155060014	control	treat	OK	4.47556	8.23555	0.879796	4.80085	5e-05	0.000114944	yes
EFNA5	EFNA5	EFNA5	chr5:106712589-107006596	control	treat	OK	6.77485	11.3859	0.74899	6.17797	5e-05	0.000114944	yes
EFNB1	EFNB1	EFNB1	chrX:68048839-68062006	control	treat	OK	5.15259	8.3269	0.692482	4.66371	5e-05	0.000114944	yes
EFNB2	EFNB2	EFNB2	chr13:107142078-107187388	control	treat	OK	10.9327	14.455	0.402919	3.39799	5e-05	0.000114944	yes
EFNB3	EFNB3	EFNB3	chr17:7608519-7614693	control	treat	OK	5.6053	10.9731	0.969109	6.82204	5e-05	0.000114944	yes
EFR3A	EFR3A	EFR3A	chr8:132916355-133025886	control	treat	OK	29.682	20.189	-0.556018	-5.05836	5e-05	0.000114944	yes
EFR3B	EFR3B	EFR3B	chr2:25264972-25382004	control	treat	OK	1.53539	2.15543	0.489372	3.05474	5e-05	0.000114944	yes
EGFR	EGFR	EGFR	chr7:55086724-55275031	control	treat	OK	9.24197	12.685	0.456846	3.49476	5e-05	0.000114944	yes
EGLN1	EGLN1	EGLN1	chr1:231499496-231560790	control	treat	OK	19.8586	23.8994	0.267207	2.43748	5e-05	0.000114944	yes
EGR1	EGR1	EGR1	chr5:137801180-137805004	control	treat	OK	96.0799	141.441	0.557898	4.64333	5e-05	0.000114944	yes
EHBP1	EHBP1	EHBP1	chr2:62900985-63275656	control	treat	OK	13.7353	11.7306	-0.227613	-1.90178	5e-05	0.000114944	yes
EHBP1L1	EHBP1L1	EHBP1L1	chr11:65343508-65360116	control	treat	OK	32.7273	42.038	0.3612	3.1285	5e-05	0.000114944	yes
EHD2	EHD2	EHD2	chr19:48216600-48246391	control	treat	OK	77.5693	88.8168	0.195347	1.6725	5e-05	0.000114944	yes
EHD3	EHD3	EHD3	chr2:31456879-31491260	control	treat	OK	3.21484	6.54375	1.02537	6.57933	5e-05	0.000114944	yes
EHHADH	EHHADH	EHHADH	chr3:184880688-184971886	control	treat	OK	2.85069	1.77917	-0.680108	-4.13378	5e-05	0.000114944	yes
EI24	EI24	EI24	chr11:125439297-125454575	control	treat	OK	94.7494	78.8589	-0.264843	-2.2274	5e-05	0.000114944	yes
EID2	EID2	EID2	chr19:40029446-40030838	control	treat	OK	29.1269	23.3302	-0.320154	-2.30397	5e-05	0.000114944	yes
EID2B	EID2B	EID2B	chr19:40021629-40023494	control	treat	OK	6.81498	4.38144	-0.637304	-3.86443	5e-05	0.000114944	yes
EIF1AX	EIF1AX	EIF1AX	chrX:20142635-20159966	control	treat	OK	13.0301	16.9412	0.378691	3.44623	5e-05	0.000114944	yes
EIF2AK3	EIF2AK3	EIF2AK3	chr2:88856258-88927094	control	treat	OK	6.98522	5.53743	-0.33509	-2.55341	5e-05	0.000114944	yes
EIF2AK4	EIF2AK4	EIF2AK4	chr15:40226346-40327797	control	treat	OK	25.8419	21.0428	-0.296386	-2.49108	5e-05	0.000114944	yes
EIF2B1	EIF2B1	EIF2B1	chr12:124105569-124118323	control	treat	OK	47.8706	40.848	-0.228872	-1.84895	5e-05	0.000114944	yes
EIF2B4	EIF2B4	EIF2B4	chr2:27587218-27593324	control	treat	OK	32.2969	38.9469	0.270114	2.11512	5e-05	0.000114944	yes
EIF2B5	EIF2B5	EIF2B5	chr3:183852809-183863099	control	treat	OK	19.9479	15.5047	-0.363531	-2.79381	5e-05	0.000114944	yes
EIF2C1	EIF2C1	EIF2C1	chr1:36348809-36389899	control	treat	OK	16.2304	13.3773	-0.278911	-2.31556	5e-05	0.000114944	yes
EIF2C2	EIF2C2	EIF2C2	chr8:141541263-141645646	control	treat	OK	19.0806	25.5076	0.41882	3.38461	5e-05	0.000114944	yes
EIF2C3	EIF2C3	EIF2C3	chr1:36396682-36522063	control	treat	OK	7.65262	4.64592	-0.71999	-5.2363	5e-05	0.000114944	yes
EIF2C4	EIF2C4	EIF2C4	chr1:36273827-36323490	control	treat	OK	2.99693	5.01079	0.741552	5.51486	5e-05	0.000114944	yes
EIF2D	EIF2D	EIF2D	chr1:206764973-206785904	control	treat	OK	58.3443	42.7988	-0.447021	-3.72377	5e-05	0.000114944	yes
EIF2S3	EIF2S3	EIF2S3	chrX:24073064-24096927	control	treat	OK	93.8765	107.636	0.197326	1.71953	5e-05	0.000114944	yes
EIF3B	EIF3B	EIF3B	chr7:2394473-2420377	control	treat	OK	90.0396	110.365	0.293651	2.4691	5e-05	0.000114944	yes
EIF3F	EIF3F	EIF3F	chr11:8008866-8017719	control	treat	OK	80.0864	107.565	0.425581	3.48526	5e-05	0.000114944	yes
EIF4A2	EIF4A2	EIF4A2	chr3:186501360-186524484	control	treat	OK	178.124	131.093	-0.442294	-3.53772	5e-05	0.000114944	yes
EIF4A3	EIF4A3	EIF4A3	chr17:78109012-78120982	control	treat	OK	68.3711	101.208	0.56586	4.68776	5e-05	0.000114944	yes
EIF4E2	EIF4E2	EIF4E2	chr2:233415356-233433920	control	treat	OK	39.3985	60.9064	0.628453	4.73323	5e-05	0.000114944	yes
EIF4EBP1	EIF4EBP1	EIF4EBP1	chr8:37888019-37917883	control	treat	OK	168.988	313.109	0.889742	7.70216	5e-05	0.000114944	yes
EIF4EBP2	EIF4EBP2	EIF4EBP2	chr10:72163860-72188374	control	treat	OK	23.494	13.6895	-0.779219	-6.60591	5e-05	0.000114944	yes
EIF5AL1	EIF5AL1	EIF5AL1	chr10:81272356-81276192	control	treat	OK	15.7551	18.0969	0.199919	1.661	5e-05	0.000114944	yes
EIF5B	EIF5B	EIF5B	chr2:99953833-100016728	control	treat	OK	30.1433	41.8013	0.471711	4.1778	5e-05	0.000114944	yes
ELAC2	ELAC2	ELAC2	chr17:12692828-12921381	control	treat	OK	23.2895	27.1579	0.221689	1.73704	5e-05	0.000114944	yes
ELF1	ELF1	ELF1	chr13:41506054-41593508	control	treat	OK	7.72754	6.40067	-0.271786	-2.12604	5e-05	0.000114944	yes
ELFN1	ELFN1	ELFN1	chr7:1748797-1787590	control	treat	OK	1.01204	3.83987	1.9238	8.29367	5e-05	0.000114944	yes
ELFN2	ELFN2	ELFN2	chr22:37763999-37823505	control	treat	OK	0.781682	1.95955	1.32587	7.32159	5e-05	0.000114944	yes
ELK3	ELK3	ELK3	chr12:96588206-96661606	control	treat	OK	30.4952	44.1422	0.533575	4.46533	5e-05	0.000114944	yes
ELL2	ELL2	ELL2	chr5:95220801-95297775	control	treat	OK	25.485	17.0358	-0.581083	-5.1782	5e-05	0.000114944	yes
ELMOD2	ELMOD2	ELMOD2	chr4:141445311-141474924	control	treat	OK	10.046	5.75068	-0.804822	-6.92282	5e-05	0.000114944	yes
ELMOD3	ELMOD3	ELMOD3	chr2:85581842-85618875	control	treat	OK	7.93566	6.27174	-0.339483	-2.1822	5e-05	0.000114944	yes
ELOF1	ELOF1	ELOF1	chr19:11663857-11670051	control	treat	OK	57.7354	70.1655	0.281304	2.24044	5e-05	0.000114944	yes
ELOVL2	ELOVL2	ELOVL2	chr6:10980992-11079377	control	treat	OK	12.8373	10.7089	-0.261529	-2.19521	5e-05	0.000114944	yes
ELOVL4	ELOVL4	ELOVL4	chr6:80624528-80657315	control	treat	OK	8.35629	6.9388	-0.268177	-2.07699	5e-05	0.000114944	yes
ELP3	ELP3	ELP3	chr8:27950583-28048669	control	treat	OK	12.2154	10.0392	-0.283057	-2.12998	5e-05	0.000114944	yes
ELP4	ELP4	ELP4	chr11:31531296-31805329	control	treat	OK	13.2999	8.84652	-0.588238	-4.11288	5e-05	0.000114944	yes
ELTD1	ELTD1	ELTD1	chr1:79355448-79472495	control	treat	OK	7.0443	4.87314	-0.531606	-4.27652	5e-05	0.000114944	yes
EMB	EMB	EMB	chr5:49692030-49737234	control	treat	OK	9.72671	13.8023	0.504888	4.36207	5e-05	0.000114944	yes
EME2	EME2	EME2	chr16:1823228-1826239	control	treat	OK	3.7891	5.53148	0.54581	2.27382	5e-05	0.000114944	yes
EMID2	EMID2	EMID2	chr7:101006121-101202304	control	treat	OK	2.89268	3.98641	0.462686	2.64312	5e-05	0.000114944	yes
EMILIN1	EMILIN1	EMILIN1	chr2:27301434-27309265	control	treat	OK	0.716691	1.1435	0.674029	2.34346	5e-05	0.000114944	yes
EML1	EML1	EML1	chr14:100259744-100408395	control	treat	OK	4.72773	5.82641	0.301461	2.18323	5e-05	0.000114944	yes
EML3	EML3	EML3	chr11:62369690-62382592	control	treat	OK	20.0634	26.5186	0.402437	3.25184	5e-05	0.000114944	yes
EML4	EML4	EML4	chr2:42396489-42559688	control	treat	OK	18.8206	22.7207	0.271696	2.34712	5e-05	0.000114944	yes
EMP2	EMP2	EMP2	chr16:10622278-10674539	control	treat	OK	1.85731	7.06575	1.92763	13.209	5e-05	0.000114944	yes
ENC1	ENC1	ENC1	chr5:73923230-73937249	control	treat	OK	5.48664	8.4884	0.629571	4.70346	5e-05	0.000114944	yes
ENDOD1	ENDOD1	ENDOD1	chr11:94822973-94865815	control	treat	OK	0.760959	1.20994	0.669044	3.12798	5e-05	0.000114944	yes
ENDOG	ENDOG	ENDOG	chr9:131580778-131592100	control	treat	OK	27.4092	39.7369	0.535817	2.18056	5e-05	0.000114944	yes
ENG	ENG	ENG	chr9:130577290-130617047	control	treat	OK	27.8902	44.5359	0.675212	5.8538	5e-05	0.000114944	yes
ENO1	ENO1	ENO1	chr1:8921058-8939943	control	treat	OK	1682.96	2212.21	0.394482	2.8089	5e-05	0.000114944	yes
ENO2	ENO2	ENO2	chr12:7023613-7032859	control	treat	OK	61.6058	83.8948	0.445517	3.71854	5e-05	0.000114944	yes
ENOX2	ENOX2	ENOX2	chrX:129757356-130037208	control	treat	OK	2.32419	1.46169	-0.669094	-3.7109	5e-05	0.000114944	yes
ENPP1	ENPP1	ENPP1	chr6:132129155-132216295	control	treat	OK	1.44769	1.11267	-0.37973	-2.46727	5e-05	0.000114944	yes
ENPP4	ENPP4	ENPP4	chr6:46097700-46114436	control	treat	OK	1.93703	1.49282	-0.375805	-2.5727	5e-05	0.000114944	yes
ENSA	ENSA	ENSA	chr1:150594598-150602098	control	treat	OK	143.288	118.461	-0.274509	-2.10803	5e-05	0.000114944	yes
ENTPD5	ENTPD5	ENTPD5	chr14:74433180-74486026	control	treat	OK	23.572	17.3646	-0.440921	-3.36446	5e-05	0.000114944	yes
ENY2	ENY2	ENY2	chr8:110346551-110358189	control	treat	OK	10.7101	9.13026	-0.230245	-1.82762	5e-05	0.000114944	yes
EP400	EP400	EP400	chr12:132434464-132565011	control	treat	OK	15.7624	13.0453	-0.272955	-2.27487	5e-05	0.000114944	yes
EPAS1	EPAS1	EPAS1	chr2:46524540-46613842	control	treat	OK	12.0817	14.3212	0.245328	1.97759	5e-05	0.000114944	yes
EPB41L1	EPB41L1	EPB41L1	chr20:34700347-34820721	control	treat	OK	3.7043	7.0406	0.926496	6.94108	5e-05	0.000114944	yes
EPB41L2	EPB41L2	EPB41L2	chr6:131160487-131384462	control	treat	OK	54.7598	45.0078	-0.282943	-2.38837	5e-05	0.000114944	yes
EPB41L3	EPB41L3	EPB41L3	chr18:5392387-5543986	control	treat	OK	7.46501	6.13099	-0.284024	-2.07892	5e-05	0.000114944	yes
EPB41L4A	EPB41L4A	EPB41L4A	chr5:111498314-111755010	control	treat	OK	1.0088	1.36441	0.435637	2.24131	5e-05	0.000114944	yes
EPB41L4B	EPB41L4B	EPB41L4B	chr9:111934253-112083021	control	treat	OK	1.01017	2.00422	0.988438	4.77965	5e-05	0.000114944	yes
EPC2	EPC2	EPC2	chr2:149402559-149545136	control	treat	OK	8.26486	7.03898	-0.231624	-1.83786	5e-05	0.000114944	yes
EPG5	EPG5	EPG5	chr18:43427573-43547305	control	treat	OK	9.25399	5.77792	-0.679526	-5.61419	5e-05	0.000114944	yes
EPHB2	EPHB2	EPHB2	chr1:23037330-23241823	control	treat	OK	12.9297	29.0455	1.16762	9.42572	5e-05	0.000114944	yes
EPHB4	EPHB4	EPHB4	chr7:100400186-100425143	control	treat	OK	10.0289	18.039	0.846954	6.65349	5e-05	0.000114944	yes
EPHX4	EPHX4	EPHX4	chr1:92495532-92529093	control	treat	OK	4.45009	3.43585	-0.373167	-1.87169	5e-05	0.000114944	yes
EPM2AIP1	EPM2AIP1	EPM2AIP1	chr3:37027356-37034795	control	treat	OK	4.36658	3.67202	-0.249928	-2.01075	5e-05	0.000114944	yes
EPS8	EPS8	EPS8	chr12:15773074-15942510	control	treat	OK	2.66374	1.42385	-0.903655	-5.42019	5e-05	0.000114944	yes
EPS8L2	EPS8L2	EPS8L2	chr11:706119-727727	control	treat	OK	20.5992	26.799	0.37959	3.06687	5e-05	0.000114944	yes
EPSTI1	EPSTI1	EPSTI1	chr13:43462121-43566377	control	treat	OK	1.03558	0.303587	-1.77026	-3.04996	5e-05	0.000114944	yes
EPT1	EPT1	EPT1	chr2:26531040-26618759	control	treat	OK	8.36464	11.4327	0.450786	4.00972	5e-05	0.000114944	yes
ERBB2IP	ERBB2IP	ERBB2IP	chr5:65222381-65376851	control	treat	OK	38.1712	31.3946	-0.281968	-2.58113	5e-05	0.000114944	yes
ERC1	ERC1	ERC1	chr12:1100403-1605099	control	treat	OK	11.2531	8.51929	-0.401512	-3.37177	5e-05	0.000114944	yes
ERCC4	ERCC4	ERCC4	chr16:14014013-14046205	control	treat	OK	3.79937	3.15542	-0.267931	-2.063	5e-05	0.000114944	yes
ERCC6	ERCC6	ERCC6	chr10:50664490-50747147	control	treat	OK	4.87991	3.94701	-0.306093	-2.16177	5e-05	0.000114944	yes
ERF	ERF	ERF	chr19:42751716-42759309	control	treat	OK	44.3363	54.7857	0.305312	2.55552	5e-05	0.000114944	yes
ERGIC1	ERGIC1	ERGIC1	chr5:172261222-172379688	control	treat	OK	38.4671	48.9644	0.348109	2.8944	5e-05	0.000114944	yes
ERGIC2	ERGIC2	ERGIC2	chr12:29493578-29534143	control	treat	OK	27.3348	23.2431	-0.23394	-2.08394	5e-05	0.000114944	yes
ERH	ERH	ERH	chr14:69846839-69865021	control	treat	OK	761.375	641.531	-0.247089	-2.09239	5e-05	0.000114944	yes
ERI2	ERI2	ERI2	chr16:20775311-20860990	control	treat	OK	7.59313	5.83604	-0.379704	-2.26208	5e-05	0.000114944	yes
ERICH1	ERICH1	ERICH1	chr8:614199-681226	control	treat	OK	4.73608	5.96326	0.332407	1.878	5e-05	0.000114944	yes
ERLIN2	ERLIN2	ERLIN2	chr8:37594096-37615319	control	treat	OK	29.2694	40.7726	0.478209	3.98865	5e-05	0.000114944	yes
ERMP1	ERMP1	ERMP1	chr9:5784571-5833081	control	treat	OK	2.50724	5.63453	1.1682	8.09527	5e-05	0.000114944	yes
ERO1L	ERO1L	ERO1L	chr14:53108604-53162419	control	treat	OK	167.152	217.358	0.378916	3.35475	5e-05	0.000114944	yes
ERRFI1	ERRFI1	ERRFI1	chr1:8071778-8086393	control	treat	OK	31.1791	61.603	0.982421	8.39174	5e-05	0.000114944	yes
ESCO2	ESCO2	ESCO2	chr8:27632057-27662424	control	treat	OK	12.0489	8.64423	-0.479095	-3.99841	5e-05	0.000114944	yes
ESM1	ESM1	ESM1	chr5:54273694-54281414	control	treat	OK	21.9697	50.5485	1.20215	10.5954	5e-05	0.000114944	yes
ESPN	ESPN	ESPN	chr1:6484847-6521004	control	treat	OK	3.33571	6.11889	0.875278	5.29211	5e-05	0.000114944	yes
ESPNL	ESPNL	ESPNL	chr2:239008950-239041928	control	treat	OK	2.09384	3.7432	0.838118	5.04855	5e-05	0.000114944	yes
ESYT1	ESYT1	ESYT1	chr12:56521985-56538460	control	treat	OK	61.8927	77.2968	0.320639	2.72188	5e-05	0.000114944	yes
ETAA1	ETAA1	ETAA1	chr2:67624441-67637533	control	treat	OK	14.9328	9.74059	-0.616399	-5.17661	5e-05	0.000114944	yes
ETF1	ETF1	ETF1	chr5:137841781-137878989	control	treat	OK	46.36	60.7185	0.389255	3.42104	5e-05	0.000114944	yes
ETFB	ETFB	ETFB	chr19:51848408-51869672	control	treat	OK	137.214	115.781	-0.245027	-2.06983	5e-05	0.000114944	yes
ETFDH	ETFDH	ETFDH	chr4:159593276-159629841	control	treat	OK	17.4058	11.8312	-0.55697	-4.19744	5e-05	0.000114944	yes
ETNK1	ETNK1	ETNK1	chr12:22778075-22843608	control	treat	OK	31.472	24.2579	-0.375613	-2.09913	5e-05	0.000114944	yes
ETNK2	ETNK2	ETNK2	chr1:204100189-204121307	control	treat	OK	9.50242	11.7571	0.307164	2.17719	5e-05	0.000114944	yes
ETS2	ETS2	ETS2	chr21:40177230-40196878	control	treat	OK	5.25099	6.69873	0.351299	2.4912	5e-05	0.000114944	yes
ETV1	ETV1	ETV1	chr7:13930855-14031050	control	treat	OK	2.0498	1.60307	-0.354646	-2.49545	5e-05	0.000114944	yes
ETV4	ETV4	ETV4	chr17:41605210-41623762	control	treat	OK	27.6711	35.9347	0.376997	2.99868	5e-05	0.000114944	yes
EVI2A	EVI2A	EVI2A	chr17:29421944-29704695	control	treat	OK	3.23795	0.900203	-1.84676	-2.82627	5e-05	0.000114944	yes
EVI5	EVI5	EVI5	chr1:92974252-93257961	control	treat	OK	5.65838	4.53274	-0.320003	-2.96512	5e-05	0.000114944	yes
EXD2	EXD2	EXD2	chr14:69658193-69710737	control	treat	OK	32.348	26.0043	-0.314926	-2.68019	5e-05	0.000114944	yes
EXO1	EXO1	EXO1	chr1:242011492-242053241	control	treat	OK	20.3915	17.0476	-0.2584	-2.13724	5e-05	0.000114944	yes
EXOC1	EXOC1	EXOC1	chr4:56719815-56771244	control	treat	OK	13.6747	10.0942	-0.437985	-3.52814	5e-05	0.000114944	yes
EXOC4	EXOC4	EXOC4	chr7:132937822-133750513	control	treat	OK	12.4879	14.9323	0.25791	2.04315	5e-05	0.000114944	yes
EXOC5	EXOC5	EXOC5	chr14:57669193-57756797	control	treat	OK	26.3773	19.5028	-0.435613	-3.73538	5e-05	0.000114944	yes
EXOC6	EXOC6	EXOC6	chr10:94594469-94819251	control	treat	OK	7.73344	6.58529	-0.231864	-1.82822	5e-05	0.000114944	yes
EXOG	EXOG	EXOG	chr3:38537762-38567796	control	treat	OK	5.28092	4.43857	-0.250696	-1.64748	5e-05	0.000114944	yes
EXOSC2	EXOSC2	EXOSC2	chr9:133569157-133580452	control	treat	OK	24.7631	30.2836	0.290344	2.31731	5e-05	0.000114944	yes
EXOSC4	EXOSC4	EXOSC4	chr8:145133521-145135551	control	treat	OK	31.9916	40.2648	0.331829	2.33531	5e-05	0.000114944	yes
EXOSC6	EXOSC6	EXOSC6	chr16:70284133-70285833	control	treat	OK	74.2118	54.6261	-0.442058	-3.60354	5e-05	0.000114944	yes
EYA4	EYA4	EYA4	chr6:133562494-133853258	control	treat	OK	6.07634	7.68745	0.339303	2.76682	5e-05	0.000114944	yes
F11R	F11R	F11R	chr1:160965000-160991133	control	treat	OK	9.90767	6.87096	-0.528035	-4.06263	5e-05	0.000114944	yes
F12	F12	F12	chr5:176829138-176836577	control	treat	OK	5.25459	8.82919	0.748703	4.25537	5e-05	0.000114944	yes
F2R	F2R	F2R	chr5:76011867-76031595	control	treat	OK	3.4882	11.1227	1.67295	12.0581	5e-05	0.000114944	yes
F2RL1	F2RL1	F2RL1	chr5:76114832-76131140	control	treat	OK	1.5492	2.28627	0.561473	2.89055	5e-05	0.000114944	yes
F2RL2	F2RL2	F2RL2	chr5:75699148-76003957	control	treat	OK	1.01509	0.54124	-0.90727	-3.27593	5e-05	0.000114944	yes
F3	F3	F3	chr1:94994731-95007413	control	treat	OK	5.11858	11.1531	1.12363	7.87533	5e-05	0.000114944	yes
F8	F8	F8	chrX:154064063-154250998	control	treat	OK	1.3021	0.809014	-0.686605	-2.27934	5e-05	0.000114944	yes
FADS3	FADS3	FADS3	chr11:61640997-61659006	control	treat	OK	44.6691	53.835	0.269268	2.29324	5e-05	0.000114944	yes
FAM100A	FAM100A	FAM100A	chr16:4658883-4664927	control	treat	OK	18.7357	23.8796	0.349988	2.47723	5e-05	0.000114944	yes
FAM100B	FAM100B	FAM100B	chr17:74261285-74267379	control	treat	OK	21.6957	28.18	0.377267	2.914	5e-05	0.000114944	yes
FAM102B	FAM102B	FAM102B	chr1:109102970-109181949	control	treat	OK	1.61215	3.67095	1.18717	8.63879	5e-05	0.000114944	yes
FAM105B	FAM105B	FAM105B	chr5:14664782-14699842	control	treat	OK	4.54558	5.78339	0.347451	2.75959	5e-05	0.000114944	yes
FAM106A	FAM106A	FAM106A	chr17:18427879-18430160	control	treat	OK	0.993489	0.673324	-0.561203	-1.72058	5e-05	0.000114944	yes
FAM108C1	FAM108C1	FAM108C1	chr15:80987651-81047962	control	treat	OK	6.60143	10.3433	0.647839	4.38399	5e-05	0.000114944	yes
FAM110A	FAM110A	FAM110A	chr20:814355-826922	control	treat	OK	11.3822	14.0477	0.303562	2.04596	5e-05	0.000114944	yes
FAM110D	FAM110D	FAM110D	chr1:26485510-26489119	control	treat	OK	1.13034	2.13237	0.915695	2.22963	5e-05	0.000114944	yes
FAM111A	FAM111A	FAM111A	chr11:58910317-58922511	control	treat	OK	14.8853	12.4488	-0.257881	-2.14664	5e-05	0.000114944	yes
FAM113A	FAM113A	FAM113A	chr20:2815970-2821332	control	treat	OK	30.5542	35.1079	0.200427	1.62109	5e-05	0.000114944	yes
FAM114A2	FAM114A2	FAM114A2	chr5:153371268-153418497	control	treat	OK	11.7001	7.71871	-0.600087	-4.59959	5e-05	0.000114944	yes
FAM115A	FAM115A	FAM115A	chr7:143548460-143599278	control	treat	OK	4.84653	3.61251	-0.423952	-3.08248	5e-05	0.000114944	yes
FAM115C	FAM115C	FAM115C	chr7:143318044-143427173	control	treat	OK	1.56806	2.1839	0.477928	2.74792	5e-05	0.000114944	yes
FAM116A	FAM116A	FAM116A	chr3:57611180-57678816	control	treat	OK	10.0966	7.18488	-0.49083	-4.09824	5e-05	0.000114944	yes
FAM116B	FAM116B	FAM116B	chr22:50750391-50765489	control	treat	OK	1.40577	2.50466	0.833258	2.923	5e-05	0.000114944	yes
FAM117A	FAM117A	FAM117A	chr17:47787686-47841518	control	treat	OK	9.62055	6.12099	-0.652356	-4.35496	5e-05	0.000114944	yes
FAM120A	FAM120A	FAM120A	chr9:96208781-96328397	control	treat	OK	34.7344	56.1305	0.692419	5.4223	5e-05	0.000114944	yes
FAM120B	FAM120B	FAM120B	chr6:170615843-170714237	control	treat	OK	11.581	9.37784	-0.304432	-2.28172	5e-05	0.000114944	yes
FAM122A	FAM122A	FAM122A	chr9:71320615-71624091	control	treat	OK	4.14132	3.3324	-0.313528	-2.11631	5e-05	0.000114944	yes
FAM122B	FAM122B	FAM122B	chrX:133903595-133988641	control	treat	OK	8.00503	12.3843	0.629529	4.71804	5e-05	0.000114944	yes
FAM123B	FAM123B	FAM123B	chrX:63404996-63425624	control	treat	OK	1.17204	1.55564	0.408492	2.77772	5e-05	0.000114944	yes
FAM125A	FAM125A	FAM125A	chr19:17530911-17536140	control	treat	OK	56.1166	42.7059	-0.393993	-3.12854	5e-05	0.000114944	yes
FAM126B	FAM126B	FAM126B	chr2:201838440-201936392	control	treat	OK	2.60798	2.17045	-0.264942	-2.1342	5e-05	0.000114944	yes
FAM127A	FAM127A	FAM127A	chrX:134166332-134167575	control	treat	OK	55.4109	64.7528	0.224773	1.85058	5e-05	0.000114944	yes
FAM129A	FAM129A	FAM129A	chr1:184760165-184943682	control	treat	OK	19.7895	16.9889	-0.220145	-1.87888	5e-05	0.000114944	yes
FAM129B	FAM129B	FAM129B	chr9:130267617-130341268	control	treat	OK	170.558	207.682	0.28411	2.49815	5e-05	0.000114944	yes
FAM131A	FAM131A	FAM131A	chr3:184053716-184079391	control	treat	OK	9.88789	12.791	0.371398	2.22032	5e-05	0.000114944	yes
FAM131C	FAM131C	FAM131C	chr1:16384263-16400127	control	treat	OK	1.27016	2.28855	0.849423	2.67292	5e-05	0.000114944	yes
FAM133A	FAM133A	FAM133A	chrX:92929011-92967273	control	treat	OK	1.58965	0.582374	-1.44869	-6.09741	5e-05	0.000114944	yes
FAM134A	FAM134A	FAM134A	chr2:220042938-220050197	control	treat	OK	19.4852	24.7413	0.344544	2.83462	5e-05	0.000114944	yes
FAM135A	FAM135A	FAM135A	chr6:71123106-71270877	control	treat	OK	1.44065	3.449	1.25946	8.98161	5e-05	0.000114944	yes
FAM13A	FAM13A	FAM13A	chr4:89630939-89978323	control	treat	OK	9.25048	5.66905	-0.706422	-5.38023	5e-05	0.000114944	yes
FAM149B1	FAM149B1	FAM149B1	chr10:74927876-75001939	control	treat	OK	7.00421	4.36351	-0.682733	-4.66479	5e-05	0.000114944	yes
FAM151B	FAM151B	FAM151B	chr5:79783799-79838382	control	treat	OK	1.52148	0.998995	-0.606928	-2.14077	5e-05	0.000114944	yes
FAM155A	FAM155A	FAM155A	chr13:107820878-108519460	control	treat	OK	1.99611	2.67696	0.423403	2.57641	5e-05	0.000114944	yes
FAM155B	FAM155B	FAM155B	chrX:68725077-68752351	control	treat	OK	0.345786	1.29517	1.90519	5.75516	5e-05	0.000114944	yes
FAM158A	FAM158A	FAM158A	chr14:24605377-24610797	control	treat	OK	12.0152	23.0556	0.940261	2.09193	5e-05	0.000114944	yes
FAM160B1	FAM160B1	FAM160B1	chr10:116581502-116659586	control	treat	OK	10.0761	6.28598	-0.680722	-5.75961	5e-05	0.000114944	yes
FAM161B	FAM161B	FAM161B	chr14:74399694-74429813	control	treat	OK	11.9098	8.56382	-0.475818	-2.39017	5e-05	0.000114944	yes
FAM162A	FAM162A	FAM162A	chr3:122103022-122128961	control	treat	OK	111.188	135.676	0.287173	2.35344	5e-05	0.000114944	yes
FAM165B	FAM165B	FAM165B	chr21:35747748-35761452	control	treat	OK	13.3892	16.781	0.325752	2.07127	5e-05	0.000114944	yes
FAM169A	FAM169A	FAM169A	chr5:74073398-74162615	control	treat	OK	4.74059	3.86346	-0.295171	-2.37312	5e-05	0.000114944	yes
FAM171A1	FAM171A1	FAM171A1	chr10:15253643-15413058	control	treat	OK	13.2048	15.8298	0.26158	2.05058	5e-05	0.000114944	yes
FAM171A2	FAM171A2	FAM171A2	chr17:42431100-42441235	control	treat	OK	15.5094	19.5896	0.336946	2.68523	5e-05	0.000114944	yes
FAM171B	FAM171B	FAM171B	chr2:187558788-187628512	control	treat	OK	7.38729	13.4762	0.867301	6.88973	5e-05	0.000114944	yes
FAM172A	FAM172A	FAM172A	chr5:92953430-93447404	control	treat	OK	7.64002	6.17784	-0.306473	-2.46562	5e-05	0.000114944	yes
FAM176A	FAM176A	FAM176A	chr2:75719443-75796848	control	treat	OK	3.21142	6.36074	0.985983	5.40439	5e-05	0.000114944	yes
FAM177A1	FAM177A1	FAM177A1	chr14:35514112-35552589	control	treat	OK	10.1753	8.20063	-0.311263	-2.6183	5e-05	0.000114944	yes
FAM189B	FAM189B	FAM189B	chr1:155216995-155225274	control	treat	OK	40.4783	48.265	0.253829	2.18673	5e-05	0.000114944	yes
FAM18B1	FAM18B1	FAM18B1	chr17:18684581-18710026	control	treat	OK	30.5218	21.8717	-0.480771	-3.98817	5e-05	0.000114944	yes
FAM195A	FAM195A	FAM195A	chr16:691848-698474	control	treat	OK	22.269	35.2513	0.662638	4.68638	5e-05	0.000114944	yes
FAM195B	FAM195B	FAM195B	chr17:79780292-79791167	control	treat	OK	82.677	66.4747	-0.314681	-2.55974	5e-05	0.000114944	yes
FAM196B	FAM196B	FAM196B	chr5:169064250-169510386	control	treat	OK	4.21429	7.4627	0.824407	5.55904	5e-05	0.000114944	yes
FAM199X	FAM199X	FAM199X	chrX:103411155-103440582	control	treat	OK	10.9094	6.42706	-0.763341	-6.68173	5e-05	0.000114944	yes
FAM200A	FAM200A	FAM200A	chr7:99143922-99149757	control	treat	OK	3.59682	2.88559	-0.317857	-1.92961	5e-05	0.000114944	yes
FAM200B	FAM200B	FAM200B	chr4:15683351-15692070	control	treat	OK	4.50524	3.15014	-0.516187	-3.95347	5e-05	0.000114944	yes
FAM204A	FAM204A	FAM204A	chr10:120068571-120101839	control	treat	OK	7.56629	6.25782	-0.273927	-2.04129	5e-05	0.000114944	yes
FAM207A	FAM207A	FAM207A	chr21:46359954-46396888	control	treat	OK	25.7097	32.0784	0.319292	2.17327	5e-05	0.000114944	yes
FAM20C	FAM20C	FAM20C	chr7:192968-300740	control	treat	OK	9.57844	21.0652	1.137	8.08523	5e-05	0.000114944	yes
FAM210A	FAM210A	FAM210A	chr18:13663345-13726591	control	treat	OK	4.19589	6.64043	0.662302	4.9972	5e-05	0.000114944	yes
FAM210B	FAM210B	FAM210B	chr20:54933982-54943718	control	treat	OK	19.9177	24.2997	0.286892	2.34723	5e-05	0.000114944	yes
FAM212A	FAM212A	FAM212A	chr3:49840686-49842463	control	treat	OK	1.34954	2.72286	1.01265	2.60834	5e-05	0.000114944	yes
FAM213A	FAM213A	FAM213A	chr10:81805988-81852307	control	treat	OK	8.14294	6.64954	-0.292296	-1.84078	5e-05	0.000114944	yes
FAM213B	FAM213B	FAM213B	chr1:2517898-2564481	control	treat	OK	8.87602	16.0015	0.850222	6.28147	5e-05	0.000114944	yes
FAM214A	FAM214A	FAM214A	chr15:52873517-52970820	control	treat	OK	4.06524	2.17252	-0.903972	-6.30638	5e-05	0.000114944	yes
FAM214B	FAM214B	FAM214B	chr9:35104117-35115893	control	treat	OK	15.824	12.9164	-0.292913	-2.24193	5e-05	0.000114944	yes
FAM216A	FAM216A	FAM216A	chr12:110890290-110928192	control	treat	OK	18.4487	33.9667	0.880601	4.25353	5e-05	0.000114944	yes
FAM21A	FAM21A	FAM21A	chr10:51827683-51893269	control	treat	OK	1.55894	1.18214	-0.399168	-2.0788	5e-05	0.000114944	yes
FAM21C	FAM21C	FAM21C	chr10:46222647-46288412	control	treat	OK	4.44705	3.53814	-0.329858	-2.24112	5e-05	0.000114944	yes
FAM35A	FAM35A	FAM35A	chr10:88854952-88951222	control	treat	OK	4.57115	6.70435	0.552539	4.16884	5e-05	0.000114944	yes
FAM46B	FAM46B	FAM46B	chr1:27331510-27339333	control	treat	OK	6.44879	3.37566	-0.933861	-5.08937	5e-05	0.000114944	yes
FAM49B	FAM49B	FAM49B	chr8:130851838-131028897	control	treat	OK	30.967	24.4428	-0.341325	-2.92327	5e-05	0.000114944	yes
FAM53C	FAM53C	FAM53C	chr5:137673223-137685418	control	treat	OK	26.3335	21.6551	-0.282193	-2.32859	5e-05	0.000114944	yes
FAM54A	FAM54A	FAM54A	chr6:136552167-136571449	control	treat	OK	8.91866	7.41303	-0.266763	-1.73405	5e-05	0.000114944	yes
FAM57A	FAM57A	FAM57A	chr17:635846-646075	control	treat	OK	31.1325	40.7373	0.387927	3.09581	5e-05	0.000114944	yes
FAM57B	FAM57B	FAM57B	chr16:30034654-30042186	control	treat	OK	0.440891	1.42846	1.69597	3.56316	5e-05	0.000114944	yes
FAM59B	FAM59B	FAM59B	chr2:26395959-26412532	control	treat	OK	5.03383	10.7957	1.10073	7.93192	5e-05	0.000114944	yes
FAM63A	FAM63A	FAM63A	chr1:150969300-150980854	control	treat	OK	12	7.87986	-0.606788	-3.90193	5e-05	0.000114944	yes
FAM64A	FAM64A	FAM64A	chr17:6347734-6354385	control	treat	OK	21.6506	28.0883	0.375564	2.79599	5e-05	0.000114944	yes
FAM65A	FAM65A	FAM65A	chr16:67562716-67580691	control	treat	OK	43.7094	51.6714	0.241421	2.0938	5e-05	0.000114944	yes
FAM69B	FAM69B	FAM69B	chr9:139607023-139622636	control	treat	OK	8.79676	15.7913	0.844088	4.06352	5e-05	0.000114944	yes
FAM72B	FAM72B	FAM72B	chr1:120839004-120855681	control	treat	OK	1.8722	1.21887	-0.619199	-3.1057	5e-05	0.000114944	yes
FAM73A	FAM73A	FAM73A	chr1:78245308-78344081	control	treat	OK	13.0664	6.90797	-0.919532	-7.99893	5e-05	0.000114944	yes
FAM82A2	FAM82A2	FAM82A2	chr15:41028085-41047458	control	treat	OK	13.8744	19.8635	0.517699	3.81047	5e-05	0.000114944	yes
FAM82B	FAM82B	FAM82B	chr8:87484577-87521009	control	treat	OK	11.7498	8.82645	-0.412733	-3.24403	5e-05	0.000114944	yes
FAM83A	FAM83A	FAM83A	chr8:124194751-124222318	control	treat	OK	1.55875	3.49288	1.16403	4.78956	5e-05	0.000114944	yes
FAM83G	FAM83G	FAM83G	chr17:18855477-18950336	control	treat	OK	55.6328	65.2982	0.231108	1.92875	5e-05	0.000114944	yes
FAM83H	FAM83H	FAM83H	chr8:144806102-144815914	control	treat	OK	16.4959	20.6423	0.323503	2.69809	5e-05	0.000114944	yes
FAM84B	FAM84B	FAM84B	chr8:127564682-127570711	control	treat	OK	2.89407	2.20857	-0.389987	-2.50379	5e-05	0.000114944	yes
FAM86C2P	FAM86C2P	FAM86C2P	chr11:67559237-67572807	control	treat	OK	0.736372	1.14166	0.632628	1.74038	5e-05	0.000114944	yes
FAM89A	FAM89A	FAM89A	chr1:231154703-231175995	control	treat	OK	1.45515	4.09483	1.49263	5.26839	5e-05	0.000114944	yes
FAM89B	FAM89B	FAM89B	chr11:65339819-65341669	control	treat	OK	30.4684	37.4167	0.296368	2.28949	5e-05	0.000114944	yes
FAM91A1	FAM91A1	FAM91A1	chr8:124780881-124827690	control	treat	OK	29.3511	20.0025	-0.553234	-4.99873	5e-05	0.000114944	yes
FAM98C	FAM98C	FAM98C	chr19:38893774-38916945	control	treat	OK	14.6305	17.8133	0.283974	1.94662	5e-05	0.000114944	yes
FAN1	FAN1	FAN1	chr15:31196054-31283807	control	treat	OK	10.1558	8.34602	-0.283144	-1.7488	5e-05	0.000114944	yes
FANCD2	FANCD2	FANCD2	chr3:10068112-10149915	control	treat	OK	21.2089	16.4269	-0.368616	-3.09662	5e-05	0.000114944	yes
FANCI	FANCI	FANCI	chr15:89787193-89878026	control	treat	OK	31.1058	21.2792	-0.54774	-3.7183	5e-05	0.000114944	yes
FANCM	FANCM	FANCM	chr14:45605135-45670093	control	treat	OK	3.609	2.57672	-0.486062	-3.76005	5e-05	0.000114944	yes
FAR1	FAR1	FAR1	chr11:13690205-13753893	control	treat	OK	13.7317	21.5855	0.652545	6.05083	5e-05	0.000114944	yes
FARP1	FARP1	FARP1	chr13:98795433-99102023	control	treat	OK	11.3226	13.7168	0.27674	2.07169	5e-05	0.000114944	yes
FARS2	FARS2	FARS2	chr6:5261583-5771816	control	treat	OK	9.05276	7.5014	-0.271198	-1.71336	5e-05	0.000114944	yes
FASN	FASN	FASN	chr17:80036213-80056106	control	treat	OK	39.9589	73.449	0.878226	7.93133	5e-05	0.000114944	yes
FASTK	FASTK	FASTK	chr7:150773707-150777951	control	treat	OK	53.3958	44.9491	-0.248434	-2.04701	5e-05	0.000114944	yes
FASTKD1	FASTKD1	FASTKD1	chr2:170386262-170430424	control	treat	OK	9.82456	7.82738	-0.327864	-2.58534	5e-05	0.000114944	yes
FASTKD2	FASTKD2	FASTKD2	chr2:207630111-207660911	control	treat	OK	5.11547	6.78227	0.4069	3.33837	5e-05	0.000114944	yes
FAT4	FAT4	FAT4	chr4:126237566-126414087	control	treat	OK	2.01312	1.10904	-0.860126	-6.28798	5e-05	0.000114944	yes
FBF1	FBF1	FBF1	chr17:73906617-73937119	control	treat	OK	17.7192	13.0994	-0.435818	-3.48043	5e-05	0.000114944	yes
FBL	FBL	FBL	chr19:40325092-40337054	control	treat	OK	278.707	323.879	0.216704	1.86434	5e-05	0.000114944	yes
FBLIM1	FBLIM1	FBLIM1	chr1:16085254-16113084	control	treat	OK	23.8524	36.3414	0.607482	4.90083	5e-05	0.000114944	yes
FBLN1	FBLN1	FBLN1	chr22:45898718-45997014	control	treat	OK	71.0028	84.9159	0.258159	2.15397	5e-05	0.000114944	yes
FBLN2	FBLN2	FBLN2	chr3:13590624-13679922	control	treat	OK	1.55343	2.16269	0.477368	2.30421	5e-05	0.000114944	yes
FBN1	FBN1	FBN1	chr15:48700502-48937985	control	treat	OK	10.0969	11.9784	0.246522	2.07654	5e-05	0.000114944	yes
FBN2	FBN2	FBN2	chr5:127593600-127873735	control	treat	OK	7.26247	8.76819	0.271819	2.24213	5e-05	0.000114944	yes
FBRSL1	FBRSL1	FBRSL1	chr12:133067156-133161773	control	treat	OK	10.764	14.5956	0.439324	3.40276	5e-05	0.000114944	yes
FBXL14	FBXL14	FBXL14	chr12:1675158-1703331	control	treat	OK	9.90551	8.3331	-0.249378	-1.82713	5e-05	0.000114944	yes
FBXL16	FBXL16	FBXL16	chr16:742499-755825	control	treat	OK	24.5397	29.2354	0.252599	2.19035	5e-05	0.000114944	yes
FBXL18	FBXL18	FBXL18	chr7:5515427-5553399	control	treat	OK	6.20442	5.12928	-0.274538	-2.11358	5e-05	0.000114944	yes
FBXL19-AS1	FBXL19-AS1	FBXL19-AS1	chr16:30930639-30934590	control	treat	OK	1.64733	1.26438	-0.381709	-1.86081	5e-05	0.000114944	yes
FBXL20	FBXL20	FBXL20	chr17:37408896-37557909	control	treat	OK	3.89159	3.09103	-0.332273	-2.63026	5e-05	0.000114944	yes
FBXL5	FBXL5	FBXL5	chr4:15606006-15657035	control	treat	OK	19.1844	14.2528	-0.428691	-3.59404	5e-05	0.000114944	yes
FBXO10	FBXO10	FBXO10	chr9:37510888-37576250	control	treat	OK	7.00724	4.8137	-0.541699	-3.79375	5e-05	0.000114944	yes
FBXO16	FBXO16	FBXO16	chr8:28285928-28347784	control	treat	OK	2.5435	1.57947	-0.68738	-2.29426	5e-05	0.000114944	yes
FBXO17	FBXO17	FBXO17	chr19:39432041-39466380	control	treat	OK	11.0481	16.881	0.6116	4.28811	5e-05	0.000114944	yes
FBXO22	FBXO22	FBXO22	chr15:76196199-76227608	control	treat	OK	14.8336	11.1422	-0.412827	-2.52051	5e-05	0.000114944	yes
FBXO27	FBXO27	FBXO27	chr19:39514662-39523198	control	treat	OK	3.46381	4.38414	0.339933	1.84793	5e-05	0.000114944	yes
FBXO28	FBXO28	FBXO28	chr1:224301790-224349749	control	treat	OK	17.3635	14.9519	-0.215733	-1.90412	5e-05	0.000114944	yes
FBXO33	FBXO33	FBXO33	chr14:39865576-39901704	control	treat	OK	3.77478	2.99609	-0.333313	-2.47372	5e-05	0.000114944	yes
FBXO38	FBXO38	FBXO38	chr5:147763545-147822399	control	treat	OK	10.299	8.69123	-0.244873	-1.96406	5e-05	0.000114944	yes
FBXO4	FBXO4	FBXO4	chr5:41925355-41941672	control	treat	OK	7.13012	5.03554	-0.50178	-2.81855	5e-05	0.000114944	yes
FBXO41	FBXO41	FBXO41	chr2:73481809-73496758	control	treat	OK	2.49686	5.95063	1.25293	8.8735	5e-05	0.000114944	yes
FBXO44	FBXO44	FBXO44	chr1:11708417-11723384	control	treat	OK	5.91886	8.26655	0.481966	2.33296	5e-05	0.000114944	yes
FBXO45	FBXO45	FBXO45	chr3:196295724-196315930	control	treat	OK	8.49341	7.15153	-0.248092	-2.04605	5e-05	0.000114944	yes
FBXO6	FBXO6	FBXO6	chr1:11724149-11734409	control	treat	OK	7.21404	5.87592	-0.295993	-1.63057	5e-05	0.000114944	yes
FBXO8	FBXO8	FBXO8	chr4:175157809-175254531	control	treat	OK	12.2076	7.60778	-0.682228	-2.99564	5e-05	0.000114944	yes
FBXW2	FBXW2	FBXW2	chr9:123519253-123555740	control	treat	OK	8.19641	9.69193	0.241792	2.05059	5e-05	0.000114944	yes
FBXW4	FBXW4	FBXW4	chr10:103370420-103454743	control	treat	OK	20.1989	13.4004	-0.592003	-4.3326	5e-05	0.000114944	yes
FBXW7	FBXW7	FBXW7	chr4:153242409-153456172	control	treat	OK	14.8159	7.21879	-1.03731	-8.34286	5e-05	0.000114944	yes
FCF1	FCF1	FCF1	chr14:75179849-75203390	control	treat	OK	59.6912	51.1334	-0.223253	-1.92369	5e-05	0.000114944	yes
FCHO1	FCHO1	FCHO1	chr19:17858526-17899377	control	treat	OK	2.13131	4.54856	1.09367	5.82701	5e-05	0.000114944	yes
FCRLB	FCRLB	FCRLB	chr1:161692456-161697933	control	treat	OK	1.63359	3.22622	0.9818	3.39319	5e-05	0.000114944	yes
FDFT1	FDFT1	FDFT1	chr8:11660189-11696818	control	treat	OK	48.8257	35.8624	-0.445167	-3.64608	5e-05	0.000114944	yes
FDXR	FDXR	FDXR	chr17:72858618-72869156	control	treat	OK	66.6949	49.2807	-0.436554	-3.73893	5e-05	0.000114944	yes
FECH	FECH	FECH	chr18:55212072-55253969	control	treat	OK	3.13247	5.06075	0.69205	5.23225	5e-05	0.000114944	yes
FEM1B	FEM1B	FEM1B	chr15:68570140-68583640	control	treat	OK	23.8422	28.5197	0.25844	2.06293	5e-05	0.000114944	yes
FER	FER	FER	chr5:108083522-108523373	control	treat	OK	6.42975	4.71906	-0.446265	-3.12781	5e-05	0.000114944	yes
FER1L4	FER1L4	FER1L4	chr20:34146506-34195484	control	treat	OK	1.13002	2.82069	1.3197	7.33682	5e-05	0.000114944	yes
FERMT1	FERMT1	FERMT1	chr20:6055491-6104191	control	treat	OK	3.33911	4.21812	0.337135	2.30923	5e-05	0.000114944	yes
FGD1	FGD1	FGD1	chrX:54471886-54522599	control	treat	OK	14.6867	17.2463	0.231779	1.85539	5e-05	0.000114944	yes
FGD6	FGD6	FGD6	chr12:95470524-95611240	control	treat	OK	4.48421	3.0403	-0.56064	-4.5343	5e-05	0.000114944	yes
FGF1	FGF1	FGF1	chr5:141971742-142077635	control	treat	OK	6.90864	3.94364	-0.808874	-5.7171	5e-05	0.000114944	yes
FGF11	FGF11	FGF11	chr17:7342688-7348251	control	treat	OK	22.5502	27.1229	0.266376	2.1416	5e-05	0.000114944	yes
FGF18	FGF18	FGF18	chr5:170846666-170884630	control	treat	OK	3.31969	4.48096	0.432759	2.14024	5e-05	0.000114944	yes
FGF2	FGF2	FGF2	chr4:123747862-123844159	control	treat	OK	11.7528	14.2529	0.278243	2.52095	5e-05	0.000114944	yes
FGF5	FGF5	FGF5	chr4:81187741-81212171	control	treat	OK	5.54044	11.1744	1.01212	8.87449	5e-05	0.000114944	yes
FGFR1	FGFR1	FGFR1	chr8:38268655-38326352	control	treat	OK	97.9428	119.385	0.285615	2.33735	5e-05	0.000114944	yes
FGFR1OP	FGFR1OP	FGFR1OP	chr6:167412815-167454066	control	treat	OK	13.7589	11.3018	-0.28382	-2.04081	5e-05	0.000114944	yes
FGFR3	FGFR3	FGFR3	chr4:1795038-1810599	control	treat	OK	1.77967	4.62498	1.37784	7.92425	5e-05	0.000114944	yes
FGFR4	FGFR4	FGFR4	chr5:176513920-176525126	control	treat	OK	1.51521	4.32439	1.51298	6.55465	5e-05	0.000114944	yes
FGFRL1	FGFRL1	FGFRL1	chr4:1005609-1020686	control	treat	OK	7.55643	19.6109	1.37588	10.1042	5e-05	0.000114944	yes
FGGY	FGGY	FGGY	chr1:59762624-60228402	control	treat	OK	5.84178	2.79463	-1.06375	-5.01502	5e-05	0.000114944	yes
FHL1	FHL1	FHL1	chrX:135228860-135293518	control	treat	OK	2.35111	4.80896	1.03238	5.41638	5e-05	0.000114944	yes
FHL2	FHL2	FHL2	chr2:105977282-106055230	control	treat	OK	49.1034	70.7504	0.526914	4.25298	5e-05	0.000114944	yes
FHL3	FHL3	FHL3	chr1:38462441-38471187	control	treat	OK	28.1099	34.4513	0.293485	2.2948	5e-05	0.000114944	yes
FHOD1	FHOD1	FHOD1	chr16:67263291-67281425	control	treat	OK	18.9853	30.3066	0.674749	5.61467	5e-05	0.000114944	yes
FIBCD1	FIBCD1	FIBCD1	chr9:133777824-133814455	control	treat	OK	2.29886	5.44999	1.24534	6.93794	5e-05	0.000114944	yes
FICD	FICD	FICD	chr12:108909050-108913380	control	treat	OK	6.53188	4.90179	-0.414189	-2.09835	5e-05	0.000114944	yes
FIG4	FIG4	FIG4	chr6:110012423-110146634	control	treat	OK	10.4919	8.26975	-0.343361	-2.54355	5e-05	0.000114944	yes
FIGN	FIGN	FIGN	chr2:164464117-164592513	control	treat	OK	1.98756	1.05925	-0.907961	-4.84105	5e-05	0.000114944	yes
FILIP1L	FILIP1L	FILIP1L	chr3:99273152-99897476	control	treat	OK	4.11049	2.85469	-0.525975	-1.94452	5e-05	0.000114944	yes
FIP1L1	FIP1L1	FIP1L1	chr4:54243819-54326103	control	treat	OK	21.6137	17.9668	-0.266614	-2.10683	5e-05	0.000114944	yes
FJX1	FJX1	FJX1	chr11:35639734-35642421	control	treat	OK	19.6748	26.7158	0.44134	3.43529	5e-05	0.000114944	yes
FKBP11	FKBP11	FKBP11	chr12:49315741-49319330	control	treat	OK	36.364	56.4268	0.633871	4.09657	5e-05	0.000114944	yes
FKBP14	FKBP14	FKBP14	chr7:30052883-30066268	control	treat	OK	13.5836	8.00667	-0.762595	-6.13565	5e-05	0.000114944	yes
FKBP15	FKBP15	FKBP15	chr9:115927799-115983641	control	treat	OK	16.2676	13.2378	-0.29734	-2.38001	5e-05	0.000114944	yes
FKBP1A	FKBP1A	FKBP1A	chr20:1290554-1373816	control	treat	OK	149.468	185.803	0.313939	2.56984	5e-05	0.000114944	yes
FKBP1AP1	FKBP1AP1	FKBP1AP1	chr19:58336666-58338830	control	treat	OK	4.41667	5.60888	0.344754	1.96842	5e-05	0.000114944	yes
FKBP1B	FKBP1B	FKBP1B	chr2:24272583-24286550	control	treat	OK	10.7066	14.6102	0.448482	2.39509	5e-05	0.000114944	yes
FKBP2	FKBP2	FKBP2	chr11:64008412-64011607	control	treat	OK	61.1569	81.7145	0.418076	3.13382	5e-05	0.000114944	yes
FKBP3	FKBP3	FKBP3	chr14:45553301-45603732	control	treat	OK	68.3482	56.9515	-0.26317	-1.75876	5e-05	0.000114944	yes
FKBP4	FKBP4	FKBP4	chr12:2904107-2914587	control	treat	OK	48.1329	58.4083	0.27915	2.34789	5e-05	0.000114944	yes
FKBP9	FKBP9	FKBP9	chr7:32997004-33046543	control	treat	OK	18.6334	23.7162	0.347981	2.82517	5e-05	0.000114944	yes
FLCN	FLCN	FLCN	chr17:17115526-17140502	control	treat	OK	18.5505	15.7442	-0.236636	-1.69867	5e-05	0.000114944	yes
FLJ14186	FLJ14186	FLJ14186	chr4:120326677-120331815	control	treat	OK	2.36801	1.29689	-0.868619	-4.94719	5e-05	0.000114944	yes
FLJ22184	FLJ22184	FLJ22184	chr19:7933604-7939326	control	treat	OK	1.57091	3.24274	1.04562	5.99482	5e-05	0.000114944	yes
FLJ35946	FLJ35946	FLJ35946	chr5:98104998-98132198	control	treat	OK	2.24445	6.02446	1.42447	2.18135	5e-05	0.000114944	yes
FLNB	FLNB	FLNB	chr3:57994126-58157982	control	treat	OK	56.144	72.0105	0.359075	2.9734	5e-05	0.000114944	yes
FLNC	FLNC	FLNC	chr7:128470482-128499328	control	treat	OK	81.1491	106.859	0.397067	3.42232	5e-05	0.000114944	yes
FLT1	FLT1	FLT1	chr13:28874482-29069265	control	treat	OK	1.58355	2.49535	0.656083	2.99173	5e-05	0.000114944	yes
FLT4	FLT4	FLT4	chr5:180028505-180076624	control	treat	OK	4.73754	9.08514	0.939369	6.58273	5e-05	0.000114944	yes
FLVCR1	FLVCR1	FLVCR1	chr1:213031596-213072705	control	treat	OK	9.27896	7.50315	-0.306466	-2.58065	5e-05	0.000114944	yes
FLVCR2	FLVCR2	FLVCR2	chr14:76044939-76114512	control	treat	OK	0.762529	1.261	0.725709	2.72421	5e-05	0.000114944	yes
FMN2	FMN2	FMN2	chr1:240255184-240638489	control	treat	OK	10.5856	12.1323	0.196752	1.58972	5e-05	0.000114944	yes
FMNL1	FMNL1	FMNL1	chr17:43299291-43324683	control	treat	OK	61.4176	49.8669	-0.30057	-2.62192	5e-05	0.000114944	yes
FMNL2	FMNL2	FMNL2	chr2:153191750-153506348	control	treat	OK	11.3082	17.2559	0.60972	5.21165	5e-05	0.000114944	yes
FMO4	FMO4	FMO4	chr1:171283485-171311223	control	treat	OK	1.34083	0.504026	-1.41156	-2.53102	5e-05	0.000114944	yes
FMR1	FMR1	FMR1	chrX:146990948-147032647	control	treat	OK	17.0173	13.9998	-0.28159	-2.45164	5e-05	0.000114944	yes
FN1	FN1	FN1	chr2:216225178-216300791	control	treat	OK	73.448	134.307	0.870734	6.92133	5e-05	0.000114944	yes
FN3K	FN3K	FN3K	chr17:80693451-80709073	control	treat	OK	13.3461	16.8894	0.3397	2.22185	5e-05	0.000114944	yes
FNDC3B	FNDC3B	FNDC3B	chr3:171757417-172118492	control	treat	OK	21.9739	28.5069	0.375522	3.29414	5e-05	0.000114944	yes
FNDC4	FNDC4	FNDC4	chr2:27714749-27718126	control	treat	OK	5.893	7.9512	0.432169	2.46755	5e-05	0.000114944	yes
FNIP1	FNIP1	FNIP1	chr5:130977406-131132756	control	treat	OK	10.1765	7.14092	-0.511059	-4.36663	5e-05	0.000114944	yes
FOS	FOS	FOS	chr14:75745480-75748937	control	treat	OK	5.78264	9.80272	0.761454	4.81249	5e-05	0.000114944	yes
FOSL1	FOSL1	FOSL1	chr11:65659691-65667997	control	treat	OK	193.086	267.91	0.472508	4.09521	5e-05	0.000114944	yes
FOXC2	FOXC2	FOXC2	chr16:86600856-86602537	control	treat	OK	10.4146	28.5497	1.45487	9.5944	5e-05	0.000114944	yes
FOXD1	FOXD1	FOXD1	chr5:72742084-72744352	control	treat	OK	55.8329	79.7949	0.515182	4.33979	5e-05	0.000114944	yes
FOXF1	FOXF1	FOXF1	chr16:86544132-86548070	control	treat	OK	4.31698	7.18559	0.735085	4.67709	5e-05	0.000114944	yes
FOXF2	FOXF2	FOXF2	chr6:1390068-1395832	control	treat	OK	8.50662	12.847	0.594777	3.80597	5e-05	0.000114944	yes
FOXL1	FOXL1	FOXL1	chr16:86612114-86615304	control	treat	OK	4.44483	6.51686	0.55205	3.57563	5e-05	0.000114944	yes
FOXL2	FOXL2	FOXL2	chr3:138663065-138665982	control	treat	OK	3.56419	4.59852	0.367596	1.95895	5e-05	0.000114944	yes
FOXO3	FOXO3	FOXO3	chr6:108881025-109005971	control	treat	OK	2.39458	3.77668	0.657349	4.60865	5e-05	0.000114944	yes
FOXO4	FOXO4	FOXO4	chrX:70315998-70323384	control	treat	OK	2.26347	1.66992	-0.438756	-2.1664	5e-05	0.000114944	yes
FOXP4	FOXP4	FOXP4	chr6:41514163-41570122	control	treat	OK	20.2056	23.9343	0.244322	2.08548	5e-05	0.000114944	yes
FOXRED1	FOXRED1	FOXRED1	chr11:126138934-126148027	control	treat	OK	23.3056	18.8641	-0.305035	-2.26886	5e-05	0.000114944	yes
FPGT	FPGT	FPGT	chr1:74663895-75010116	control	treat	OK	5.58541	3.9347	-0.505407	-4.05508	5e-05	0.000114944	yes
FRA10AC1	FRA10AC1	FRA10AC1	chr10:95427639-95462329	control	treat	OK	10.4277	8.1287	-0.359319	-2.90577	5e-05	0.000114944	yes
FRG1	FRG1	FRG1	chr4:190861973-190884359	control	treat	OK	33.1763	27.3679	-0.277666	-2.00739	5e-05	0.000114944	yes
FRG1B	FRG1B	FRG1B	chr20:29611878-29634007	control	treat	OK	9.73025	6.91887	-0.491942	-2.62324	5e-05	0.000114944	yes
FRMD4A	FRMD4A	FRMD4A	chr10:13685705-14372866	control	treat	OK	9.41364	19.4131	1.04421	8.56093	5e-05	0.000114944	yes
FRMD8	FRMD8	FRMD8	chr11:65154040-65180995	control	treat	OK	23.3285	19.296	-0.273793	-2.23908	5e-05	0.000114944	yes
FRRS1	FRRS1	FRRS1	chr1:100111430-100231349	control	treat	OK	3.40977	1.47418	-1.20976	-5.87309	5e-05	0.000114944	yes
FRS2	FRS2	FRS2	chr12:69864128-69973562	control	treat	OK	8.09881	5.19702	-0.640026	-5.5755	5e-05	0.000114944	yes
FRYL	FRYL	FRYL	chr4:48499379-48782316	control	treat	OK	8.40862	6.01502	-0.483301	-4.12281	5e-05	0.000114944	yes
FSCN1	FSCN1	FSCN1	chr7:5632435-5646287	control	treat	OK	61.6888	96.0868	0.63933	5.57016	5e-05	0.000114944	yes
FSCN2	FSCN2	FSCN2	chr17:79495416-79504156	control	treat	OK	2.65119	3.66207	0.46602	1.76486	5e-05	0.000114944	yes
FSD1	FSD1	FSD1	chr19:4304590-4323843	control	treat	OK	21.1526	28.8733	0.448898	3.34854	5e-05	0.000114944	yes
FSTL3	FSTL3	FSTL3	chr19:676388-683392	control	treat	OK	10.3597	23.3442	1.17208	8.78576	5e-05	0.000114944	yes
FTH1	FTH1	FTH1	chr11:61717355-61735132	control	treat	OK	324.842	268.187	-0.2765	-2.31941	5e-05	0.000114944	yes
FTL	FTL	FTL	chr19:49468565-49470136	control	treat	OK	2576.02	2168.53	-0.248423	-2.00038	5e-05	0.000114944	yes
FTO	FTO	FTO	chr16:53737874-54148379	control	treat	OK	13.3715	11.5227	-0.214675	-1.71839	5e-05	0.000114944	yes
FTSJ1	FTSJ1	FTSJ1	chrX:48334548-48344752	control	treat	OK	10.3407	19.9469	0.947829	6.54431	5e-05	0.000114944	yes
FTSJ3	FTSJ3	FTSJ3	chr17:61896792-61909387	control	treat	OK	39.0819	49.7057	0.346912	1.84647	5e-05	0.000114944	yes
FTSJD1	FTSJD1	FTSJD1	chr16:71316202-71323509	control	treat	OK	25.3155	20.6736	-0.292231	-2.49193	5e-05	0.000114944	yes
FTSJD2	FTSJD2	FTSJD2	chr6:37400906-37449284	control	treat	OK	29.2934	24.5	-0.25779	-2.1289	5e-05	0.000114944	yes
FURIN	FURIN	FURIN	chr15:91411884-91426687	control	treat	OK	38.6868	43.9784	0.184954	1.58727	5e-05	0.000114944	yes
FUT1	FUT1	FUT1	chr19:49251267-49258647	control	treat	OK	0.75195	1.20606	0.681594	2.65711	5e-05	0.000114944	yes
FUT10	FUT10	FUT10	chr8:33228343-33330664	control	treat	OK	2.40079	3.01058	0.326533	1.96201	5e-05	0.000114944	yes
FUT11	FUT11	FUT11	chr10:75532048-75535976	control	treat	OK	26.607	36.4408	0.453746	3.50496	5e-05	0.000114944	yes
FUT8	FUT8	FUT8	chr14:65877309-66210839	control	treat	OK	31.1999	37.3235	0.258539	2.22727	5e-05	0.000114944	yes
FXR1	FXR1	FXR1	chr3:180630233-180700539	control	treat	OK	24.8389	18.9713	-0.388784	-3.47611	5e-05	0.000114944	yes
FXYD5	FXYD5	FXYD5	chr19:35645624-35660788	control	treat	OK	89.1747	115.07	0.367808	3.04498	5e-05	0.000114944	yes
FYCO1	FYCO1	FYCO1	chr3:45959390-46037316	control	treat	OK	11.7582	9.72461	-0.273949	-2.24056	5e-05	0.000114944	yes
FYTTD1	FYTTD1	FYTTD1	chr3:197398258-197511317	control	treat	OK	46.215	32.2006	-0.521273	-3.97555	5e-05	0.000114944	yes
FZD1	FZD1	FZD1	chr7:90893782-90898132	control	treat	OK	2.42798	3.03376	0.321347	1.88619	5e-05	0.000114944	yes
FZD3	FZD3	FZD3	chr8:28351721-28431785	control	treat	OK	1.69478	1.42567	-0.24946	-2.06748	5e-05	0.000114944	yes
FZD4	FZD4	FZD4	chr11:86656716-86666440	control	treat	OK	0.656182	1.15173	0.811636	4.26574	5e-05	0.000114944	yes
FZD6	FZD6	FZD6	chr8:104310660-104345094	control	treat	OK	15.2448	12.8498	-0.246572	-2.10969	5e-05	0.000114944	yes
FZD7	FZD7	FZD7	chr2:202899309-202903160	control	treat	OK	27.28	43.7848	0.682584	5.67157	5e-05	0.000114944	yes
FZD8	FZD8	FZD8	chr10:35927176-35930362	control	treat	OK	14.3015	24.9062	0.800333	6.16914	5e-05	0.000114944	yes
G2E3	G2E3	G2E3	chr14:31028328-31089046	control	treat	OK	23.8814	15.5487	-0.619094	-5.85962	5e-05	0.000114944	yes
G3BP2	G3BP2	G3BP2	chr4:76567952-76598667	control	treat	OK	31.363	46.0491	0.554108	5.01714	5e-05	0.000114944	yes
G6PD	G6PD	G6PD	chrX:153759605-153793261	control	treat	OK	86.5026	71.6965	-0.270841	-2.27197	5e-05	0.000114944	yes
GAB2	GAB2	GAB2	chr11:77926335-78128868	control	treat	OK	3.57424	2.97264	-0.265891	-1.79819	5e-05	0.000114944	yes
GABARAP	GABARAP	GABARAP	chr17:7143737-7145753	control	treat	OK	203.653	167.331	-0.283409	-2.36512	5e-05	0.000114944	yes
GABARAPL1	GABARAPL1	GABARAPL1	chr12:10365488-10375724	control	treat	OK	25.5653	16.0738	-0.66948	-5.02085	5e-05	0.000114944	yes
GABPB2	GABPB2	GABPB2	chr1:151043079-151091007	control	treat	OK	5.73282	4.27877	-0.422049	-2.3867	5e-05	0.000114944	yes
GABRA5	GABRA5	GABRA5	chr15:27111865-27194357	control	treat	OK	0.762275	1.94788	1.35352	5.002	5e-05	0.000114944	yes
GABRE	GABRE	GABRE	chrX:151121595-151143151	control	treat	OK	0.53902	1.33176	1.30493	4.18022	5e-05	0.000114944	yes
GADD45A	GADD45A	GADD45A	chr1:68150859-68154021	control	treat	OK	46.7928	65.6458	0.488415	3.87002	5e-05	0.000114944	yes
GADD45B	GADD45B	GADD45B	chr19:2476122-2478257	control	treat	OK	23.5749	15.0393	-0.648513	-4.35166	5e-05	0.000114944	yes
GADD45GIP1	GADD45GIP1	GADD45GIP1	chr19:13064971-13068050	control	treat	OK	204.183	245.644	0.266704	2.41804	5e-05	0.000114944	yes
GAL	GAL	GAL	chr11:68451982-68458643	control	treat	OK	8.95046	13.1829	0.558639	2.43072	5e-05	0.000114944	yes
GALC	GALC	GALC	chr14:88399357-88460009	control	treat	OK	5.50767	4.06876	-0.436855	-3.14447	5e-05	0.000114944	yes
GALE	GALE	GALE	chr1:24122088-24127294	control	treat	OK	58.3075	48.5147	-0.26526	-2.15043	5e-05	0.000114944	yes
GALK1	GALK1	GALK1	chr17:73754017-73761280	control	treat	OK	37.3356	58.5988	0.650318	5.38346	5e-05	0.000114944	yes
GALK2	GALK2	GALK2	chr15:49447975-49913118	control	treat	OK	5.26704	3.97321	-0.406687	-2.71049	5e-05	0.000114944	yes
GALNS	GALNS	GALNS	chr16:88880141-88923374	control	treat	OK	9.01516	14.3362	0.669241	4.66376	5e-05	0.000114944	yes
GALNT11	GALNT11	GALNT11	chr7:151722777-151819427	control	treat	OK	23.766	20.7823	-0.193549	-1.55759	5e-05	0.000114944	yes
GALNT2	GALNT2	GALNT2	chr1:230202955-230417875	control	treat	OK	75.0204	63.6316	-0.237539	-1.9986	5e-05	0.000114944	yes
GALNT3	GALNT3	GALNT3	chr2:166604312-166650803	control	treat	OK	1.17589	0.645976	-0.864204	-3.81988	5e-05	0.000114944	yes
GALNT6	GALNT6	GALNT6	chr12:51745832-51785200	control	treat	OK	8.89982	11.0224	0.308592	2.39013	5e-05	0.000114944	yes
GALNTL1	GALNTL1	GALNTL1	chr14:69726680-69821190	control	treat	OK	15.1351	22.3929	0.56514	4.3855	5e-05	0.000114944	yes
GALNTL4	GALNTL4	GALNTL4	chr11:11292420-11643561	control	treat	OK	1.49024	4.28775	1.52468	2.38535	5e-05	0.000114944	yes
GAMT	GAMT	GAMT	chr19:1397024-1401569	control	treat	OK	47.6182	58.1806	0.289025	2.23516	5e-05	0.000114944	yes
GANC	GANC	GANC	chr15:42566365-42645864	control	treat	OK	2.85166	2.3317	-0.29042	-1.87984	5e-05	0.000114944	yes
GART	GART	GART	chr21:34876237-34915198	control	treat	OK	61.4435	70.5561	0.19951	1.65736	5e-05	0.000114944	yes
GAS2L3	GAS2L3	GAS2L3	chr12:100967488-101018685	control	treat	OK	10.7082	8.19695	-0.38556	-2.81735	5e-05	0.000114944	yes
GAS5	GAS5	GAS5	chr1:173832385-173837125	control	treat	OK	127.895	112.228	-0.188528	-1.4686	5e-05	0.000114944	yes
GAS6	GAS6	GAS6	chr13:114523521-114567046	control	treat	OK	11.3567	14.5897	0.361412	2.51482	5e-05	0.000114944	yes
GATA2	GATA2	GATA2	chr3:128198264-128212030	control	treat	OK	17.6678	21.6683	0.29446	2.33768	5e-05	0.000114944	yes
GATA3	GATA3	GATA3	chr10:8096666-8117164	control	treat	OK	3.15286	4.19667	0.412584	2.48069	5e-05	0.000114944	yes
GATA5	GATA5	GATA5	chr20:61038552-61051026	control	treat	OK	1.27374	2.04554	0.683405	2.52557	5e-05	0.000114944	yes
GATAD1	GATAD1	GATAD1	chr7:92076764-92088742	control	treat	OK	11.4101	8.64318	-0.400676	-3.25544	5e-05	0.000114944	yes
GBAS	GBAS	GBAS	chr7:56032269-56067875	control	treat	OK	42.7121	36.0285	-0.245506	-2.07382	5e-05	0.000114944	yes
GBF1	GBF1	GBF1	chr10:104005254-104142656	control	treat	OK	34.776	26.0521	-0.416696	-3.52224	5e-05	0.000114944	yes
GBGT1	GBGT1	GBGT1	chr9:136028339-136039301	control	treat	OK	3.72298	5.51682	0.567378	2.98809	5e-05	0.000114944	yes
GBP1	GBP1	GBP1	chr1:89517986-89531043	control	treat	OK	8.19744	3.84434	-1.09244	-7.52111	5e-05	0.000114944	yes
GBP3	GBP3	GBP3	chr1:89472359-89488549	control	treat	OK	9.54917	6.72976	-0.504819	-3.68175	5e-05	0.000114944	yes
GCA	GCA	GCA	chr2:163200582-163219148	control	treat	OK	1.94789	1.1519	-0.75789	-4.22804	5e-05	0.000114944	yes
GCC2	GCC2	GCC2	chr2:109065576-109125854	control	treat	OK	9.5383	7.41738	-0.362822	-3.16085	5e-05	0.000114944	yes
GCFC2	GCFC2	GCFC2	chr2:75889831-75938111	control	treat	OK	14.3491	10.4	-0.464377	-3.14512	5e-05	0.000114944	yes
GCH1	GCH1	GCH1	chr14:55308723-55369542	control	treat	OK	3.81464	2.61688	-0.543698	-3.01566	5e-05	0.000114944	yes
GCNT2	GCNT2	GCNT2	chr6:10521567-10629601	control	treat	OK	7.18185	4.94906	-0.537201	-4.0904	5e-05	0.000114944	yes
GDAP2	GDAP2	GDAP2	chr1:118406106-118472302	control	treat	OK	5.20803	3.88382	-0.423261	-2.16625	5e-05	0.000114944	yes
GDE1	GDE1	GDE1	chr16:19513014-19533450	control	treat	OK	35.3133	28.2543	-0.321738	-2.68112	5e-05	0.000114944	yes
GDF11	GDF11	GDF11	chr12:56137063-56211540	control	treat	OK	2.92853	9.27539	1.66323	6.58938	5e-05	0.000114944	yes
GDI1	GDI1	GDI1	chrX:153665258-153671814	control	treat	OK	63.745	79.4731	0.318156	2.66505	5e-05	0.000114944	yes
GDI2	GDI2	GDI2	chr10:5807185-5855512	control	treat	OK	92.5191	133.874	0.533057	4.59976	5e-05	0.000114944	yes
GDPD1	GDPD1	GDPD1	chr17:57297827-57353330	control	treat	OK	2.76494	1.96055	-0.495989	-1.80056	5e-05	0.000114944	yes
GEM	GEM	GEM	chr8:95261484-95274547	control	treat	OK	3.79012	7.17603	0.920942	5.89891	5e-05	0.000114944	yes
GEMIN2	GEMIN2	GEMIN2	chr14:39583487-39606177	control	treat	OK	11.2178	7.2468	-0.630377	-3.96705	5e-05	0.000114944	yes
GEMIN5	GEMIN5	GEMIN5	chr5:154266975-154317776	control	treat	OK	11.2231	13.8223	0.300526	2.43401	5e-05	0.000114944	yes
GEMIN8	GEMIN8	GEMIN8	chrX:14024844-14048035	control	treat	OK	2.1402	1.69586	-0.335726	-1.67804	5e-05	0.000114944	yes
GEMIN8P4	GEMIN8P4	GEMIN8P4	chr1:90458823-90460525	control	treat	OK	2.1651	1.10805	-0.966404	-3.05315	5e-05	0.000114944	yes
GFOD1	GFOD1	GFOD1	chr6:13363586-13487869	control	treat	OK	1.00846	1.48867	0.561863	1.86269	5e-05	0.000114944	yes
GFPT1	GFPT1	GFPT1	chr2:69546900-69614386	control	treat	OK	18.2336	10.2557	-0.830174	-7.42991	5e-05	0.000114944	yes
GFPT2	GFPT2	GFPT2	chr5:179727699-179780315	control	treat	OK	10.0726	22.2171	1.14123	8.5239	5e-05	0.000114944	yes
GGN	GGN	GGN	chr19:38874991-38878668	control	treat	OK	1.19826	1.81978	0.602816	1.88201	5e-05	0.000114944	yes
GGPS1	GGPS1	GGPS1	chr1:235491752-235507844	control	treat	OK	13.8517	10.3833	-0.415808	-3.30589	5e-05	0.000114944	yes
GGT7	GGT7	GGT7	chr20:33432522-33460661	control	treat	OK	3.90803	5.16065	0.401113	2.34357	5e-05	0.000114944	yes
GHITM	GHITM	GHITM	chr10:85899184-85913311	control	treat	OK	73.1295	63.2341	-0.209752	-1.81535	5e-05	0.000114944	yes
GINS1	GINS1	GINS1	chr20:25388322-25429191	control	treat	OK	31.6469	26.9278	-0.232969	-1.98384	5e-05	0.000114944	yes
GINS3	GINS3	GINS3	chr16:58426297-58440048	control	treat	OK	38.1207	31.8034	-0.261394	-2.0916	5e-05	0.000114944	yes
GIT2	GIT2	GIT2	chr12:110367606-110434194	control	treat	OK	21.4628	17.2293	-0.316972	-2.29606	5e-05	0.000114944	yes
GJB2	GJB2	GJB2	chr13:20761603-20767114	control	treat	OK	0.803724	2.1478	1.41808	5.1115	5e-05	0.000114944	yes
GJC1	GJC1	GJC1	chr17:42875815-42908179	control	treat	OK	10.3335	12.3034	0.251728	2.13309	5e-05	0.000114944	yes
GK5	GK5	GK5	chr3:141876368-141944449	control	treat	OK	3.99127	2.02329	-0.980141	-7.77745	5e-05	0.000114944	yes
GLB1L	GLB1L	GLB1L	chr2:220101502-220110131	control	treat	OK	3.20654	2.40205	-0.416749	-2.1003	5e-05	0.000114944	yes
GLCE	GLCE	GLCE	chr15:69116302-69564544	control	treat	OK	7.84547	9.70799	0.307313	2.5821	5e-05	0.000114944	yes
GLI1	GLI1	GLI1	chr12:57853917-57873633	control	treat	OK	3.63847	5.08234	0.482162	2.82765	5e-05	0.000114944	yes
GLI2	GLI2	GLI2	chr2:121554866-121750229	control	treat	OK	3.50663	6.30391	0.846164	6.05258	5e-05	0.000114944	yes
GLIPR2	GLIPR2	GLIPR2	chr9:36136741-36163903	control	treat	OK	4.14372	5.65292	0.44807	2.56704	5e-05	0.000114944	yes
GLO1	GLO1	GLO1	chr6:38643701-38670952	control	treat	OK	76.2783	177.385	1.21754	11.0953	5e-05	0.000114944	yes
GLOD4	GLOD4	GLOD4	chr17:662548-695741	control	treat	OK	53.575	44.9614	-0.252872	-1.79473	5e-05	0.000114944	yes
GLRB	GLRB	GLRB	chr4:157997276-158093242	control	treat	OK	5.6588	3.423	-0.725233	-5.40176	5e-05	0.000114944	yes
GLRX	GLRX	GLRX	chr5:95149552-95158577	control	treat	OK	50.8384	61.9914	0.28615	2.30672	5e-05	0.000114944	yes
GLRX2	GLRX2	GLRX2	chr1:193065594-193075244	control	treat	OK	26.9963	32.9383	0.287007	1.88702	5e-05	0.000114944	yes
GLS	GLS	GLS	chr2:191745546-191830270	control	treat	OK	35.943	25.4303	-0.499162	-4.60258	5e-05	0.000114944	yes
GLT25D1	GLT25D1	GLT25D1	chr19:17666510-17693965	control	treat	OK	105.543	134.043	0.344871	2.89833	5e-05	0.000114944	yes
GLT25D2	GLT25D2	GLT25D2	chr1:183904965-184006863	control	treat	OK	3.43299	4.19762	0.290106	1.98914	5e-05	0.000114944	yes
GLT8D2	GLT8D2	GLT8D2	chr12:104382764-104443915	control	treat	OK	18.7971	13.668	-0.459711	-3.5066	5e-05	0.000114944	yes
GLUL	GLUL	GLUL	chr1:182350838-182361341	control	treat	OK	16.2043	19.5491	0.270724	2.23955	5e-05	0.000114944	yes
GLYCTK	GLYCTK	GLYCTK	chr3:52321835-52329272	control	treat	OK	9.74973	7.23568	-0.430233	-2.11834	5e-05	0.000114944	yes
GM2A	GM2A	GM2A	chr5:150632612-150649953	control	treat	OK	17.0524	13.9814	-0.286468	-2.28538	5e-05	0.000114944	yes
GMFB	GMFB	GMFB	chr14:54941208-54955744	control	treat	OK	43.0407	31.7656	-0.438235	-4.01104	5e-05	0.000114944	yes
GMNN	GMNN	GMNN	chr6:24775158-24786325	control	treat	OK	82.2186	66.647	-0.302925	-2.50239	5e-05	0.000114944	yes
GMPR	GMPR	GMPR	chr6:16238810-16295780	control	treat	OK	4.16609	2.75924	-0.594422	-2.44636	5e-05	0.000114944	yes
GNA12	GNA12	GNA12	chr7:2767740-2883959	control	treat	OK	20.1825	23.422	0.214753	1.75068	5e-05	0.000114944	yes
GNA13	GNA13	GNA13	chr17:63005406-63052920	control	treat	OK	12.1477	20.6369	0.764543	6.69944	5e-05	0.000114944	yes
GNAL	GNAL	GNAL	chr18:11689135-11883144	control	treat	OK	1.05138	1.93324	0.878738	1.90681	5e-05	0.000114944	yes
GNAQ	GNAQ	GNAQ	chr9:80335190-80646219	control	treat	OK	14.3333	9.92793	-0.529809	-3.85228	5e-05	0.000114944	yes
GNAS	GNAS	GNAS	chr20:57393972-57486250	control	treat	OK	991.482	1174.48	0.244365	1.91846	5e-05	0.000114944	yes
GNAZ	GNAZ	GNAZ	chr22:23401592-23484241	control	treat	OK	0.939019	2.59368	1.46577	5.94533	5e-05	0.000114944	yes
GNB1	GNB1	GNB1	chr1:1716724-1822526	control	treat	OK	69.7998	105.012	0.589262	4.96206	5e-05	0.000114944	yes
GNB3	GNB3	GNB3	chr12:6949374-6956557	control	treat	OK	3.75649	6.80798	0.85784	4.62232	5e-05	0.000114944	yes
GNE	GNE	GNE	chr9:36214438-36277053	control	treat	OK	13.7519	10.6609	-0.367297	-3.01591	5e-05	0.000114944	yes
GNG11	GNG11	GNG11	chr7:93551015-93555826	control	treat	OK	23.7552	14.7516	-0.687369	-4.36621	5e-05	0.000114944	yes
GNG12	GNG12	GNG12	chr1:68167148-68698284	control	treat	OK	54.4513	46.1226	-0.239493	-1.98941	5e-05	0.000114944	yes
GNG4	GNG4	GNG4	chr1:235710984-235814054	control	treat	OK	5.95247	7.25317	0.285124	2.15881	5e-05	0.000114944	yes
GNL2	GNL2	GNL2	chr1:38022519-38061586	control	treat	OK	25.3443	30.9816	0.28975	2.32124	5e-05	0.000114944	yes
GNL3	GNL3	GNL3	chr3:52719935-52742197	control	treat	OK	40.9503	52.3471	0.354236	1.80366	5e-05	0.000114944	yes
GNPDA1	GNPDA1	GNPDA1	chr5:141380233-141392620	control	treat	OK	53.4924	32.6308	-0.713097	-5.8438	5e-05	0.000114944	yes
GNPDA2	GNPDA2	GNPDA2	chr4:44704167-44728612	control	treat	OK	11.6313	9.54169	-0.285699	-2.1275	5e-05	0.000114944	yes
GNPNAT1	GNPNAT1	GNPNAT1	chr14:53241910-53258386	control	treat	OK	81.9843	102.114	0.316764	2.75725	5e-05	0.000114944	yes
GNS	GNS	GNS	chr12:65107221-65153226	control	treat	OK	53.9812	69.759	0.369921	3.12306	5e-05	0.000114944	yes
GOLGA4	GOLGA4	GOLGA4	chr3:37284681-37408370	control	treat	OK	7.97632	18.0567	1.17874	10.2002	5e-05	0.000114944	yes
GOLGA8A	GOLGA8A	GOLGA8A	chr15:34671269-34729667	control	treat	OK	10.6619	14.8063	0.473751	3.75737	5e-05	0.000114944	yes
GOLGA8B	GOLGA8B	GOLGA8B	chr15:34817483-34875771	control	treat	OK	5.11724	6.04382	0.240096	1.69827	5e-05	0.000114944	yes
GOLGB1	GOLGB1	GOLGB1	chr3:121382045-121468614	control	treat	OK	10.2572	7.78302	-0.398234	-3.36431	5e-05	0.000114944	yes
GOLM1	GOLM1	GOLM1	chr9:88641057-88715116	control	treat	OK	40.0684	46.8295	0.224953	1.91259	5e-05	0.000114944	yes
GOLPH3L	GOLPH3L	GOLPH3L	chr1:150618700-150669672	control	treat	OK	20.9751	12.073	-0.796899	-6.46852	5e-05	0.000114944	yes
GOLT1B	GOLT1B	GOLT1B	chr12:21654698-21671337	control	treat	OK	14.2056	10.0983	-0.492345	-4.19433	5e-05	0.000114944	yes
GON4L	GON4L	GON4L	chr1:155715608-155826972	control	treat	OK	10.1177	7.95392	-0.347149	-2.58046	5e-05	0.000114944	yes
GOPC	GOPC	GOPC	chr6:117803819-117923705	control	treat	OK	7.31683	11.0568	0.595636	3.95045	5e-05	0.000114944	yes
GORAB	GORAB	GORAB	chr1:170501262-170522974	control	treat	OK	4.70065	3.65805	-0.361787	-2.36654	5e-05	0.000114944	yes
GOT1	GOT1	GOT1	chr10:101156626-101190530	control	treat	OK	39.4677	31.4046	-0.329695	-2.64456	5e-05	0.000114944	yes
GOT2	GOT2	GOT2	chr16:58741034-58768246	control	treat	OK	185.255	160.615	-0.205905	-1.71942	5e-05	0.000114944	yes
GPAM	GPAM	GPAM	chr10:113909621-113943537	control	treat	OK	4.22482	3.61852	-0.223488	-1.67348	5e-05	0.000114944	yes
GPATCH3	GPATCH3	GPATCH3	chr1:27216978-27226962	control	treat	OK	12.6589	9.74199	-0.377864	-2.52963	5e-05	0.000114944	yes
GPATCH8	GPATCH8	GPATCH8	chr17:42472644-42580957	control	treat	OK	18.5122	12.6785	-0.546097	-4.55124	5e-05	0.000114944	yes
GPBP1L1	GPBP1L1	GPBP1L1	chr1:46092975-46152302	control	treat	OK	29.2986	24.962	-0.231096	-1.97747	5e-05	0.000114944	yes
GPC1	GPC1	GPC1	chr2:241375114-241407495	control	treat	OK	38.1893	52.33	0.454469	4.04198	5e-05	0.000114944	yes
GPC4	GPC4	GPC4	chrX:132435063-132549205	control	treat	OK	1.94156	2.62108	0.432941	2.48296	5e-05	0.000114944	yes
GPCPD1	GPCPD1	GPCPD1	chr20:5525079-5591672	control	treat	OK	4.46468	3.19046	-0.484794	-3.72499	5e-05	0.000114944	yes
GPD1L	GPD1L	GPD1L	chr3:32148002-32210207	control	treat	OK	3.33547	4.31143	0.370279	2.5187	5e-05	0.000114944	yes
GPD2	GPD2	GPD2	chr2:157291964-157442915	control	treat	OK	18.1682	13.8259	-0.394044	-3.44138	5e-05	0.000114944	yes
GPI	GPI	GPI	chr19:34855644-34893318	control	treat	OK	135.562	186.185	0.45778	3.75985	5e-05	0.000114944	yes
GPKOW	GPKOW	GPKOW	chrX:48969021-48980079	control	treat	OK	9.08366	7.75285	-0.228546	-1.59697	5e-05	0.000114944	yes
GPN1	GPN1	GPN1	chr2:27848505-27917847	control	treat	OK	25.341	38.2769	0.594998	2.60463	5e-05	0.000114944	yes
GPR107	GPR107	GPR107	chr9:132815984-132902448	control	treat	OK	26.0671	19.1454	-0.445235	-3.72881	5e-05	0.000114944	yes
GPR108	GPR108	GPR108	chr19:6729924-6737633	control	treat	OK	34.6682	29.5799	-0.228992	-1.86834	5e-05	0.000114944	yes
GPR124	GPR124	GPR124	chr8:37654400-37707431	control	treat	OK	8.15885	12.7939	0.649022	3.96685	5e-05	0.000114944	yes
GPR125	GPR125	GPR125	chr4:22388998-22517672	control	treat	OK	8.79571	13.1916	0.584749	4.60006	5e-05	0.000114944	yes
GPR126	GPR126	GPR126	chr6:142623055-142767403	control	treat	OK	25.455	20.0365	-0.345318	-3.05036	5e-05	0.000114944	yes
GPR137B	GPR137B	GPR137B	chr1:236305831-236372209	control	treat	OK	12.5712	15.0174	0.256507	1.8897	5e-05	0.000114944	yes
GPR137C	GPR137C	GPR137C	chr14:53019865-53104431	control	treat	OK	2.20952	3.54182	0.680761	4.75315	5e-05	0.000114944	yes
GPR153	GPR153	GPR153	chr1:6307405-6321035	control	treat	OK	9.81979	15.3049	0.640233	5.04198	5e-05	0.000114944	yes
GPR160	GPR160	GPR160	chr3:169755734-169803183	control	treat	OK	2.7672	3.6342	0.393211	2.337	5e-05	0.000114944	yes
GPR162	GPR162	GPR162	chr12:6930962-6936583	control	treat	OK	7.37722	12.1813	0.723524	4.15113	5e-05	0.000114944	yes
GPR17	GPR17	GPR17	chr2:128395995-128439360	control	treat	OK	0.827364	1.48671	0.845531	1.79102	5e-05	0.000114944	yes
GPR172A	GPR172A	GPR172A	chr8:145582216-145584948	control	treat	OK	40.9049	55.1797	0.431863	3.78132	5e-05	0.000114944	yes
GPR173	GPR173	GPR173	chrX:53078505-53109796	control	treat	OK	0.630449	1.0593	0.748658	2.81717	5e-05	0.000114944	yes
GPR176	GPR176	GPR176	chr15:40092930-40213093	control	treat	OK	20.1441	14.6765	-0.456854	-3.48792	5e-05	0.000114944	yes
GPR180	GPR180	GPR180	chr13:95254103-95286899	control	treat	OK	3.38596	5.10174	0.591424	4.93203	5e-05	0.000114944	yes
GPR3	GPR3	GPR3	chr1:27719151-27722317	control	treat	OK	2.58473	4.66932	0.853202	4.40022	5e-05	0.000114944	yes
GPR37	GPR37	GPR37	chr7:124386113-124405681	control	treat	OK	0.651425	1.00069	0.619318	1.95971	5e-05	0.000114944	yes
GPR4	GPR4	GPR4	chr19:46093022-46105466	control	treat	OK	4.50664	5.93763	0.397833	2.54595	5e-05	0.000114944	yes
GPR89A	GPR89A	GPR89A	chr1:145764594-145827103	control	treat	OK	2.87874	4.05628	0.494718	2.57353	5e-05	0.000114944	yes
GPRC5B	GPRC5B	GPRC5B	chr16:19870292-19896151	control	treat	OK	1.18957	2.08845	0.812	3.2387	5e-05	0.000114944	yes
GPRC5C	GPRC5C	GPRC5C	chr17:72427666-72443568	control	treat	OK	0.67433	1.48012	1.13419	2.77733	5e-05	0.000114944	yes
GPS1	GPS1	GPS1	chr17:80009762-80015346	control	treat	OK	70.2216	84.2942	0.263518	2.23836	5e-05	0.000114944	yes
GPS2	GPS2	GPS2	chr17:7215977-7218658	control	treat	OK	31.0245	38.5184	0.312139	2.31395	5e-05	0.000114944	yes
GPSM1	GPSM1	GPSM1	chr9:139221931-139254057	control	treat	OK	31.8342	44.0047	0.467079	3.98555	5e-05	0.000114944	yes
GPSM2	GPSM2	GPSM2	chr1:109419602-109506111	control	treat	OK	12.8965	9.04257	-0.51217	-2.43509	5e-05	0.000114944	yes
GPT2	GPT2	GPT2	chr16:46918307-46965201	control	treat	OK	7.06396	10.1708	0.525889	3.81091	5e-05	0.000114944	yes
GRAMD1A	GRAMD1A	GRAMD1A	chr19:35491245-35517373	control	treat	OK	33.4473	42.4761	0.344764	2.91116	5e-05	0.000114944	yes
GRAMD1B	GRAMD1B	GRAMD1B	chr11:123396527-123493518	control	treat	OK	2.5109	3.2436	0.369391	1.96407	5e-05	0.000114944	yes
GRAMD1C	GRAMD1C	GRAMD1C	chr3:113557680-113666021	control	treat	OK	1.59131	1.25686	-0.340387	-1.83056	5e-05	0.000114944	yes
GRAMD3	GRAMD3	GRAMD3	chr5:125695787-125829853	control	treat	OK	8.52545	5.43945	-0.648315	-4.35154	5e-05	0.000114944	yes
GRB10	GRB10	GRB10	chr7:50657759-50861159	control	treat	OK	1.18701	2.08881	0.815349	4.2573	5e-05	0.000114944	yes
GRB14	GRB14	GRB14	chr2:165349322-165478360	control	treat	OK	0.465715	1.00643	1.11173	2.9192	5e-05	0.000114944	yes
GREB1L	GREB1L	GREB1L	chr18:18822202-19102791	control	treat	OK	2.33141	1.45205	-0.683112	-4.15814	5e-05	0.000114944	yes
GRIN2C	GRIN2C	GRIN2C	chr17:72838167-72856007	control	treat	OK	1.71113	0.825717	-1.05123	-4.04963	5e-05	0.000114944	yes
GRINA	GRINA	GRINA	chr8:145064225-145067583	control	treat	OK	143.437	178.491	0.315441	2.75427	5e-05	0.000114944	yes
GRIPAP1	GRIPAP1	GRIPAP1	chrX:48830133-48858675	control	treat	OK	21.3945	18.4503	-0.213599	-1.67751	5e-05	0.000114944	yes
GRPEL1	GRPEL1	GRPEL1	chr4:7061779-7069800	control	treat	OK	42.634	53.3287	0.322907	2.57512	5e-05	0.000114944	yes
GRPEL2	GRPEL2	GRPEL2	chr5:148724976-148734146	control	treat	OK	10.6917	8.67414	-0.301696	-2.47803	5e-05	0.000114944	yes
GRPR	GRPR	GRPR	chrX:16141423-16171641	control	treat	OK	1.8381	3.00608	0.709663	3.69533	5e-05	0.000114944	yes
GRWD1	GRWD1	GRWD1	chr19:48949029-48957164	control	treat	OK	34.2924	41.6995	0.282139	2.33427	5e-05	0.000114944	yes
GSG1	GSG1	GSG1	chr12:13236470-13256630	control	treat	OK	1.9754	1.11578	-0.824094	-3.24622	5e-05	0.000114944	yes
GSK3B	GSK3B	GSK3B	chr3:119540801-119813264	control	treat	OK	16.0035	13.1608	-0.282144	-2.54833	5e-05	0.000114944	yes
GSN	GSN	GSN	chr9:124030379-124095120	control	treat	OK	32.8899	44.4736	0.435308	3.59868	5e-05	0.000114944	yes
GSTA4	GSTA4	GSTA4	chr6:52842745-52860178	control	treat	OK	21.975	17.0409	-0.36686	-2.58864	5e-05	0.000114944	yes
GSTCD	GSTCD	GSTCD	chr4:106629940-106768882	control	treat	OK	13.4924	9.45684	-0.512712	-3.56212	5e-05	0.000114944	yes
GSTO2	GSTO2	GSTO2	chr10:106028630-106059176	control	treat	OK	9.24091	7.27243	-0.345598	-1.65831	5e-05	0.000114944	yes
GSTP1	GSTP1	GSTP1	chr11:67351065-67354124	control	treat	OK	463.319	533.331	0.203027	1.84755	5e-05	0.000114944	yes
GSTZ1	GSTZ1	GSTZ1	chr14:77787229-77797940	control	treat	OK	28.7608	20.4739	-0.490318	-3.45319	5e-05	0.000114944	yes
GTDC1	GTDC1	GTDC1	chr2:144703580-145090083	control	treat	OK	4.6333	3.26434	-0.505252	-3.03787	5e-05	0.000114944	yes
GTF2B	GTF2B	GTF2B	chr1:89318320-89357301	control	treat	OK	13.0177	10.0298	-0.376179	-2.67535	5e-05	0.000114944	yes
GTF2E1	GTF2E1	GTF2E1	chr3:120461557-120501916	control	treat	OK	14.3299	11.7403	-0.287555	-2.25665	5e-05	0.000114944	yes
GTF2F1	GTF2F1	GTF2F1	chr19:6379579-6393291	control	treat	OK	108.378	93.9462	-0.206161	-1.76861	5e-05	0.000114944	yes
GTF2H1	GTF2H1	GTF2H1	chr11:18343815-18388590	control	treat	OK	18.1659	14.3992	-0.335237	-2.79023	5e-05	0.000114944	yes
GTF2H3	GTF2H3	GTF2H3	chr12:124118380-124145334	control	treat	OK	34.2233	28.6866	-0.254601	-2.09652	5e-05	0.000114944	yes
GTF2H5	GTF2H5	GTF2H5	chr6:158589378-158620376	control	treat	OK	3.52469	2.58976	-0.444678	-3.45645	5e-05	0.000114944	yes
GTF3A	GTF3A	GTF3A	chr13:27998680-28024739	control	treat	OK	30.6384	48.1492	0.652171	4.21018	5e-05	0.000114944	yes
GTF3C3	GTF3C3	GTF3C3	chr2:197627755-197664492	control	treat	OK	23.4465	18.4666	-0.344454	-2.6273	5e-05	0.000114944	yes
GTF3C5	GTF3C5	GTF3C5	chr9:135906061-135933890	control	treat	OK	47.4974	39.7465	-0.25702	-2.09917	5e-05	0.000114944	yes
GTPBP1	GTPBP1	GTPBP1	chr22:39101806-39129592	control	treat	OK	15.0723	18.8326	0.321332	2.64267	5e-05	0.000114944	yes
GTPBP5	GTPBP5	GTPBP5	chr20:60758080-60777810	control	treat	OK	17.7145	14.8183	-0.257555	-1.9717	5e-05	0.000114944	yes
GTPBP8	GTPBP8	GTPBP8	chr3:112709799-112720221	control	treat	OK	13.1801	8.35519	-0.657621	-4.19395	5e-05	0.000114944	yes
GTSE1	GTSE1	GTSE1	chr22:46692637-46726707	control	treat	OK	35.4887	28.02	-0.340902	-2.79441	5e-05	0.000114944	yes
GUCY1B3	GUCY1B3	GUCY1B3	chr4:156680125-156728783	control	treat	OK	3.53422	2.55358	-0.468869	-3.12583	5e-05	0.000114944	yes
GUF1	GUF1	GUF1	chr4:44680432-44702697	control	treat	OK	10.8125	13.0231	0.26837	2.24877	5e-05	0.000114944	yes
GUK1	GUK1	GUK1	chr1:228327784-228336655	control	treat	OK	195.436	244.872	0.325331	2.78406	5e-05	0.000114944	yes
GULP1	GULP1	GULP1	chr2:189156395-189460652	control	treat	OK	12.4997	9.84675	-0.344179	-3.04022	5e-05	0.000114944	yes
GXYLT2	GXYLT2	GXYLT2	chr3:72937384-73024522	control	treat	OK	5.86004	7.69658	0.393309	2.20214	5e-05	0.000114944	yes
GYG1	GYG1	GYG1	chr3:148709194-148745456	control	treat	OK	23.8198	19.0338	-0.323599	-2.4611	5e-05	0.000114944	yes
GYG2	GYG2	GYG2	chrX:2746862-2800861	control	treat	OK	1.78808	3.42986	0.939738	4.69557	5e-05	0.000114944	yes
GYLTL1B	GYLTL1B	GYLTL1B	chr11:45943195-45950647	control	treat	OK	2.4061	6.34077	1.39796	7.13659	5e-05	0.000114944	yes
GYPC	GYPC	GYPC	chr2:127413510-127454251	control	treat	OK	5.91986	7.80494	0.398823	2.00476	5e-05	0.000114944	yes
GYS1	GYS1	GYS1	chr19:49471381-49496610	control	treat	OK	54.5981	77.0085	0.496166	4.31813	5e-05	0.000114944	yes
GZF1	GZF1	GZF1	chr20:23345020-23353683	control	treat	OK	3.97088	5.17838	0.383043	2.69621	5e-05	0.000114944	yes
H19	H19	H19	chr11:2016405-2019065	control	treat	OK	4.04929	1.83912	-1.13866	-4.94213	5e-05	0.000114944	yes
H1F0	H1F0	H1F0	chr22:38201113-38203443	control	treat	OK	223.992	141.753	-0.660071	-5.5227	5e-05	0.000114944	yes
H1FX	H1FX	H1FX	chr3:129033613-129043412	control	treat	OK	382.711	285.978	-0.420352	-3.87921	5e-05	0.000114944	yes
H2AFJ	H2AFJ	H2AFJ	chr12:14927269-14930936	control	treat	OK	11.3876	7.6658	-0.570951	-4.41022	5e-05	0.000114944	yes
H2AFY2	H2AFY2	H2AFY2	chr10:71812356-71892690	control	treat	OK	47.1693	34.9485	-0.43262	-3.05415	5e-05	0.000114944	yes
H2AFZ	H2AFZ	H2AFZ	chr4:100869243-100871512	control	treat	OK	311.574	266.926	-0.223138	-1.87174	5e-05	0.000114944	yes
H3F3B	H3F3B	H3F3B	chr17:73772514-73775860	control	treat	OK	202.628	163.699	-0.307791	-2.61796	5e-05	0.000114944	yes
H3F3C	H3F3C	H3F3C	chr12:31944118-31945175	control	treat	OK	64.2493	45.031	-0.512764	-3.94173	5e-05	0.000114944	yes
H6PD	H6PD	H6PD	chr1:9294862-9331394	control	treat	OK	12.5278	16.4143	0.389814	3.24921	5e-05	0.000114944	yes
HACE1	HACE1	HACE1	chr6:105175967-105307794	control	treat	OK	5.37886	4.1143	-0.386654	-3.05275	5e-05	0.000114944	yes
HACL1	HACL1	HACL1	chr3:15602239-15643130	control	treat	OK	13.646	9.31364	-0.551056	-3.77441	5e-05	0.000114944	yes
HAGHL	HAGHL	HAGHL	chr16:777265-779715	control	treat	OK	9.57625	16.3141	0.768583	4.6051	5e-05	0.000114944	yes
HAS2	HAS2	HAS2	chr8:122625270-122657564	control	treat	OK	0.826252	1.77946	1.10679	4.86156	5e-05	0.000114944	yes
HAT1	HAT1	HAT1	chr2:172778934-172848600	control	treat	OK	86.3959	72.0946	-0.261073	-2.30861	5e-05	0.000114944	yes
HAUS1	HAUS1	HAUS1	chr18:43684297-43708299	control	treat	OK	26.4666	21.9704	-0.268611	-1.96728	5e-05	0.000114944	yes
HAUS4	HAUS4	HAUS4	chr14:23415436-23426351	control	treat	OK	37.66	28.0718	-0.423912	-3.25619	5e-05	0.000114944	yes
HAUS5	HAUS5	HAUS5	chr19:36103645-36116251	control	treat	OK	16.2962	12.2273	-0.414434	-3.29213	5e-05	0.000114944	yes
HBEGF	HBEGF	HBEGF	chr5:139712427-139726188	control	treat	OK	12.8199	15.2052	0.246189	1.82242	5e-05	0.000114944	yes
HBQ1	HBQ1	HBQ1	chr16:230332-231178	control	treat	OK	6.04606	9.34091	0.627568	2.15656	5e-05	0.000114944	yes
HBS1L	HBS1L	HBS1L	chr6:135281516-135376036	control	treat	OK	17.6992	14.2819	-0.309492	-2.55722	5e-05	0.000114944	yes
HCCS	HCCS	HCCS	chrX:11129405-11141204	control	treat	OK	12.0064	14.9156	0.313016	2.40093	5e-05	0.000114944	yes
HCFC2	HCFC2	HCFC2	chr12:104458235-104500304	control	treat	OK	4.96671	3.80388	-0.384819	-3.14072	5e-05	0.000114944	yes
HCLS1	HCLS1	HCLS1	chr3:121350245-121379791	control	treat	OK	33.0679	26.3276	-0.328856	-2.56744	5e-05	0.000114944	yes
HCN2	HCN2	HCN2	chr19:589892-617159	control	treat	OK	9.71817	24.0068	1.30469	9.92162	5e-05	0.000114944	yes
HCN3	HCN3	HCN3	chr1:155247373-155271225	control	treat	OK	3.63093	4.90974	0.435308	2.73299	5e-05	0.000114944	yes
HDAC10	HDAC10	HDAC10	chr22:50683612-50689834	control	treat	OK	12.3647	19.3655	0.647262	5.01969	5e-05	0.000114944	yes
HDAC11	HDAC11	HDAC11	chr3:13521714-13547924	control	treat	OK	3.44875	4.75827	0.464363	2.76086	5e-05	0.000114944	yes
HDAC8	HDAC8	HDAC8	chrX:71549365-71792953	control	treat	OK	9.109	6.72274	-0.438242	-2.41803	5e-05	0.000114944	yes
HDAC9	HDAC9	HDAC9	chr7:18126571-19036992	control	treat	OK	4.43398	3.17308	-0.482716	-3.47104	5e-05	0.000114944	yes
HDHD1	HDHD1	HDHD1	chrX:6966960-7066231	control	treat	OK	25.7016	16.6125	-0.629585	-4.84743	5e-05	0.000114944	yes
HDHD2	HDHD2	HDHD2	chr18:44633780-44676871	control	treat	OK	14.0482	8.76497	-0.680568	-5.08849	5e-05	0.000114944	yes
HEATR3	HEATR3	HEATR3	chr16:50099880-50139375	control	treat	OK	4.9808	5.95646	0.258078	1.66535	5e-05	0.000114944	yes
HEATR5A	HEATR5A	HEATR5A	chr14:31760993-31889788	control	treat	OK	10.3805	7.14668	-0.538536	-4.47294	5e-05	0.000114944	yes
HEATR5B	HEATR5B	HEATR5B	chr2:37208152-37311485	control	treat	OK	9.83413	7.44519	-0.401489	-3.24545	5e-05	0.000114944	yes
HECA	HECA	HECA	chr6:139456248-139501946	control	treat	OK	3.64182	5.65641	0.635226	4.75321	5e-05	0.000114944	yes
HECTD1	HECTD1	HECTD1	chr14:31569323-31676689	control	treat	OK	40.9566	31.6457	-0.372086	-3.17506	5e-05	0.000114944	yes
HEG1	HEG1	HEG1	chr3:124684553-124774802	control	treat	OK	13.9799	12.0688	-0.21207	-1.76554	5e-05	0.000114944	yes
HELB	HELB	HELB	chr12:66696355-66731958	control	treat	OK	2.22081	1.38686	-0.679267	-3.52693	5e-05	0.000114944	yes
HELQ	HELQ	HELQ	chr4:84328498-84377025	control	treat	OK	2.85749	2.12213	-0.429235	-2.61676	5e-05	0.000114944	yes
HELZ	HELZ	HELZ	chr17:65066553-65241319	control	treat	OK	9.24736	7.92482	-0.222664	-1.94588	5e-05	0.000114944	yes
HERC1	HERC1	HERC1	chr15:63900816-64126147	control	treat	OK	3.3037	2.7168	-0.282174	-2.18069	5e-05	0.000114944	yes
HERC2P2	HERC2P2	HERC2P2	chr15:23282264-23378259	control	treat	OK	4.45272	3.62131	-0.298173	-2.07798	5e-05	0.000114944	yes
HERC5	HERC5	HERC5	chr4:89378267-89427314	control	treat	OK	2.24136	1.80155	-0.31514	-1.73296	5e-05	0.000114944	yes
[truncated: 21,274 more rows]
